# Supplementary material for: CD8+ T cell differentiation status correlates with the feasibility of sustained unresponsiveness following oral immunotherapy
Source: Nat Commun. 2022 Nov 4;13:6646. doi: 10.1038/s41467-022-34222-8 (PMC9636180; doi:10.1038/s41467-022-34222-8)
Supplement: Supplementary file 3 — Supplementary Data 1 [file 41467_2022_34222_MOESM3_ESM.xlsx]

## Sheet: CyTOF abs
Metal label	Specificity	Clone	Catalogue #	Source	Metal conjugation	Dilution	Surfcae vs. Intracellular
89Y	CD57	HCD57	322302	Biolegend	in-house	01:50:00	Surface
115In	live/dead	maleimide-monoamide-DOTA	B-272	Macrocyclics	commercially available	2.125	Surface
113In	CD86	IT2.2	305435	Biolegend	in-house	01:50:00	Surface
141Pr	OX40	ACT35	555836	BD	in-house	01:50:00	Surface
142Nd	CD19	HIB19	3142001B	Fluidigm	commercially available	1:100	Surface
143Nd	CD49b	P1E6-C5	359301	Biolegend	in-house	01:50:00	Surface
144Nd	IL-4	MP4-25D2	3144010B	Fluidigm	commercially available	1:100	Intracellular
145Nd	CD4	RPA-T4	3145001B	Fluidigm	commercially available	1:100	Surface
146Nd	CD8	RPA-T8	3146001B	Fluidigm	commercially available	1:100	Surface
147Sm	CD20	2H7	3147001B	Fluidigm	commercially available	1:100	Surface
148Nd	CD38	HB-7	356602	Biolegend	in-house	1:200	Surface
149Sm	CCR4	205410	3149003A	Fluidigm	commercially available	1:100	Surface
150Nd	LAG3	874501	3150016B	Fluidigm	commercially available	1:100	Surface
151Eu	CD123	6H6	3151001B	Fluidigm	commercially available	1:100	Surface
152Sm	IL9	MH9A3	507704	Biolegend	in-house	01:50:00	Intracellular
153Eu	CD45RA	HI100	3153001B	Fluidigm	commercially available	1:100	Surface
154Sm	CD3	UCHT1	3154003B	Fluidigm	commercially available	1:200	Surface
155Gd	CD28	L283	340975	BD	commercially available	1:200	Surface
156Gd	GPR15	SA302A10	custom	Biolegend	in-house	01:50:00	Surface
157Gd	HLA-DR	G46-6	555810	BD	in-house	1:200	Surface
158Gd	CD33	WM53	3158001B	Fluidigm	commercially available	1:100	Surface
159Tb	CD11c	Bu15	3159001	Fluidigm	commercially available	1:200	Surface
160Gd	CD14	M5E2	3160001B	Fluidigm	commercially available	1:100	Surface
161Dy	IFNg	4S.B4	147319-85	ebioscience	in-house	1:200	Intracellular
162Dy	CD69	FN50	3162001B	Fluidigm	commercially available	1:100	Intracellular
163Dy	CXCR3	G025H7	3163004B	Fluidigm	commercially available	1:100	Surface
164Dy	IL-17	N49-853	3164002B	Fluidigm	commercially available	1:100	Intracellular
165Ho	CD127	A019D5	3165008B	Fluidigm	commercially available	1:100	Surface
166Er	LAP	TW7-28G11	146703	Biolegend	in-house	01:50:00	Intracellular
167Er	CD27	L128	3167006B	Fluidigm	commercially available	1:100	Surface
168Er	CD40L	24-31	3168006B	Fluidigm	commercially available	1:100	Intracellular
169Tm	CCR7	G043H7	35322	Biolegend	in-house	1:200	Surface
170Er	PD1	EH12.1	562138	BD	in-house	1:100	Surface
171Yb	IL-10	JES3-9D7	501402	Biolegend	in-house	01:50:00	Intracellular
172Yb	beta 7 integrin	FIB27	121003	Biolegend	in-house	1:100	Surface
173Yb	CD25	M-A251	555430	BD	in-house	1:100	Surface
174Yb	CD56	NCAM16.2	559043	BD	in-house	01:50:00	Surface
175Lu	TCRgd	B1	331202	Biolegend	in-house	01:50:00	Surface
176Yb	CLA	HECA452	3176018B	Fluidigm	commercially available	1:100	Surface
209Bi	CD16	3G8	3209002B	Fluidigm	commercially available	1:100	Surface

## Sheet: Abs for Dec GzB assay
Antibody	Clone	Vendor	Cat. #	Dilution	Surface vs. Intracellular
Granzyme B-FITC	QA16A02	Biolegend	372206	1:100	Intracellular
gd TCR-PerCP Cy5.5	B1	Biolegend	331223	1:100	Surface
CD45RA-PECy7	HI100	Biolegend	304126	1:200	Surface
CCR7-APC	G043H7	Biolegend	353234	1:100	Surface
CD3-APCCy7	OKT3	Biolegend	317342	1:200	Surface
Live/dead Aqua	N/A	Thermo Fisher Scientific	L34957	1:200	Surface
D8-BV650	SK1	Biolegend	344730	1:100	Surface
