# Supplementary material for: CD8+ T cell differentiation status correlates with the feasibility of sustained unresponsiveness following oral immunotherapy
Source: Nat Commun. 2022 Nov 4;13:6646. doi: 10.1038/s41467-022-34222-8 (PMC9636180; doi:10.1038/s41467-022-34222-8)
Supplement: Supplementary file 5 — Source Data [file 41467_2022_34222_MOESM5_ESM.xlsx]

## Sheet: Figure1b
Figure 1b		Value	Marker	CellType	PID	Time	Stim	Type	Outcome
		6.11	OX40	pr CD4+ T-cells	P001	week104	PeaStim	MSI	Active
		8.88	OX40	pr CD4+ T-cells	P002	week104	PeaStim	MSI	Active
		11.5	OX40	pr CD4+ T-cells	P003	week104	PeaStim	MSI	Active
		16.8	OX40	pr CD4+ T-cells	P004	week104	PeaStim	MSI	Active
		8.4	OX40	pr CD4+ T-cells	P005	week104	PeaStim	MSI	Active
		22.1	OX40	pr CD4+ T-cells	P006	week104	PeaStim	MSI	placebo
		9.26	OX40	pr CD4+ T-cells	P007	week104	PeaStim	MSI	Active
		22.9	OX40	pr CD4+ T-cells	P008	week104	PeaStim	MSI	placebo
		9.28	OX40	pr CD4+ T-cells	P009	week104	PeaStim	MSI	Active
		12.9	OX40	pr CD4+ T-cells	P010	week104	PeaStim	MSI	Active
		13.5	OX40	pr CD4+ T-cells	P011	week104	PeaStim	MSI	Active
		15.3	OX40	pr CD4+ T-cells	P012	week104	PeaStim	MSI	Active
		13.3	OX40	pr CD4+ T-cells	P013	week104	PeaStim	MSI	Active
		9.15	OX40	pr CD4+ T-cells	P017	week104	PeaStim	MSI	Active
		14.4	OX40	pr CD4+ T-cells	P018	week104	PeaStim	MSI	Active
		18.2	OX40	pr CD4+ T-cells	P019	week104	PeaStim	MSI	placebo
		12.8	OX40	pr CD4+ T-cells	P020	week104	PeaStim	MSI	Active
		8.47	OX40	pr CD4+ T-cells	P021	week104	PeaStim	MSI	Active
		11.4	OX40	pr CD4+ T-cells	P022	week104	PeaStim	MSI	Active
		11.5	OX40	pr CD4+ T-cells	P023	week104	PeaStim	MSI	placebo
		11	OX40	pr CD4+ T-cells	P024	week104	PeaStim	MSI	Active
		8.31	OX40	pr CD4+ T-cells	P025	week104	PeaStim	MSI	Active
		8.04	OX40	pr CD4+ T-cells	P027	week104	PeaStim	MSI	Active
		13.9	OX40	pr CD4+ T-cells	P028	week104	PeaStim	MSI	Active
		9.49	OX40	pr CD4+ T-cells	P029	week104	PeaStim	MSI	Active
		11.4	OX40	pr CD4+ T-cells	P030	week104	PeaStim	MSI	Active
		11.1	OX40	pr CD4+ T-cells	P031	week104	PeaStim	MSI	Active
		8.1	OX40	pr CD4+ T-cells	P032	week104	PeaStim	MSI	Active
		12.8	OX40	pr CD4+ T-cells	P033	week104	PeaStim	MSI	Active
		21	OX40	pr CD4+ T-cells	P034	week104	PeaStim	MSI	Active
		19.2	OX40	pr CD4+ T-cells	P035	week104	PeaStim	MSI	Active
		16.3	OX40	pr CD4+ T-cells	P036	week104	PeaStim	MSI	Active
		10.3	OX40	pr CD4+ T-cells	P037	week104	PeaStim	MSI	Active
		15.2	OX40	pr CD4+ T-cells	P038	week104	PeaStim	MSI	Active
		34.9	OX40	pr CD4+ T-cells	P039	week104	PeaStim	MSI	Active
		17.5	OX40	pr CD4+ T-cells	P040	week104	PeaStim	MSI	Active
		19.6	OX40	pr CD4+ T-cells	P041	week104	PeaStim	MSI	placebo
		10.2	OX40	pr CD4+ T-cells	P044	week104	PeaStim	MSI	Active
		16.9	OX40	pr CD4+ T-cells	P046	week104	PeaStim	MSI	placebo
		10.4	OX40	pr CD4+ T-cells	P047	week104	PeaStim	MSI	Active
		10.2	OX40	pr CD4+ T-cells	P048	week104	PeaStim	MSI	Active
		14.8	OX40	pr CD4+ T-cells	P049	week104	PeaStim	MSI	Active
		24.2	OX40	pr CD4+ T-cells	P050	week104	PeaStim	MSI	placebo
		15.1	OX40	pr CD4+ T-cells	P051	week104	PeaStim	MSI	Active
		11.8	OX40	pr CD4+ T-cells	P053	week104	PeaStim	MSI	Active
		13.4	OX40	pr CD4+ T-cells	P054	week104	PeaStim	MSI	Active
		14	OX40	pr CD4+ T-cells	P056	week104	PeaStim	MSI	Active
		19.6	OX40	pr CD4+ T-cells	P057	week104	PeaStim	MSI	Active
		17.5	OX40	pr CD4+ T-cells	P058	week104	PeaStim	MSI	Active
		12.4	OX40	pr CD4+ T-cells	P059	week104	PeaStim	MSI	Active
		9.78	OX40	pr CD4+ T-cells	P061	week104	PeaStim	MSI	Active
		13.6	OX40	pr CD4+ T-cells	P062	week104	PeaStim	MSI	Active
		19.9	OX40	pr CD4+ T-cells	P064	week104	PeaStim	MSI	Active
		11.2	OX40	pr CD4+ T-cells	P065	week104	PeaStim	MSI	placebo
		12.6	OX40	pr CD4+ T-cells	P066	week104	PeaStim	MSI	Active
		20.1	OX40	pr CD4+ T-cells	P067	week104	PeaStim	MSI	placebo
		13	OX40	pr CD4+ T-cells	P068	week104	PeaStim	MSI	Active
		8.71	OX40	pr CD4+ T-cells	P069	week104	PeaStim	MSI	Active
		18.9	OX40	pr CD4+ T-cells	P070	week104	PeaStim	MSI	Active
		9.65	OX40	pr CD4+ T-cells	P071	week104	PeaStim	MSI	Active
		7.69	OX40	pr CD4+ T-cells	P072	week104	PeaStim	MSI	Active
		8.47	OX40	pr CD4+ T-cells	P073	week104	PeaStim	MSI	Active
		21.4	OX40	pr CD4+ T-cells	P074	week104	PeaStim	MSI	Active
		12	OX40	pr CD4+ T-cells	P076	week104	PeaStim	MSI	Active
		10.1	OX40	pr CD4+ T-cells	P077	week104	PeaStim	MSI	Active
		15.5	OX40	pr CD4+ T-cells	P078	week104	PeaStim	MSI	placebo
		10.6	OX40	pr CD4+ T-cells	P080	week104	PeaStim	MSI	Active
		9.97	OX40	pr CD4+ T-cells	P081	week104	PeaStim	MSI	Active
		12.7	OX40	pr CD4+ T-cells	P082	week104	PeaStim	MSI	Active
		13	OX40	pr CD4+ T-cells	P083	week104	PeaStim	MSI	Active
		16.3	OX40	pr CD4+ T-cells	P084	week104	PeaStim	MSI	Active
		8.76	OX40	pr CD4+ T-cells	P088	week104	PeaStim	MSI	Active
		18.4	OX40	pr CD4+ T-cells	P089	week104	PeaStim	MSI	Active
		10.2	OX40	pr CD4+ T-cells	P091	week104	PeaStim	MSI	Active
		10.2	OX40	pr CD4+ T-cells	P092	week104	PeaStim	MSI	Active
		11.5	OX40	pr CD4+ T-cells	P093	week104	PeaStim	MSI	Active
		8.24	OX40	pr CD4+ T-cells	P095	week104	PeaStim	MSI	Active
		12.4	OX40	pr CD4+ T-cells	P096	week104	PeaStim	MSI	Active
		9.81	OX40	pr CD4+ T-cells	P097	week104	PeaStim	MSI	Active
		12.6	OX40	pr CD4+ T-cells	P098	week104	PeaStim	MSI	Active
		8.36	OX40	pr CD4+ T-cells	P099	week104	PeaStim	MSI	Active
		17.6	OX40	pr CD4+ T-cells	P100	week104	PeaStim	MSI	Active
		11.7	OX40	pr CD4+ T-cells	P101	week104	PeaStim	MSI	Active
		10.2	OX40	pr CD4+ T-cells	P102	week104	PeaStim	MSI	Active
		15.8	OX40	pr CD4+ T-cells	P103	week104	PeaStim	MSI	Active
		20.9	OX40	pr CD4+ T-cells	P104	week104	PeaStim	MSI	Active
		6.39	OX40	pr CD4+ T-cells	P105	week104	PeaStim	MSI	Active
		9.94	OX40	pr CD4+ T-cells	P106	week104	PeaStim	MSI	placebo
		8.1	OX40	pr CD4+ T-cells	P108	week104	PeaStim	MSI	Active
		14.4	OX40	pr CD4+ T-cells	P109	week104	PeaStim	MSI	placebo
		12.3	OX40	pr CD4+ T-cells	P113	week104	PeaStim	MSI	Active
		10.6	OX40	pr CD4+ T-cells	P114	week104	PeaStim	MSI	placebo
		9.33	OX40	pr CD4+ T-cells	P118	week104	PeaStim	MSI	placebo
		8.04	OX40	pr CD4+ T-cells	P119	week104	PeaStim	MSI	Active
		64	%CD27+ cells	pr CD4+ T-cells	P001	week104	PeaStim	Percentage	Active
		84.6	%CD27+ cells	pr CD4+ T-cells	P002	week104	PeaStim	Percentage	Active
		67.3	%CD27+ cells	pr CD4+ T-cells	P003	week104	PeaStim	Percentage	Active
		92.4	%CD27+ cells	pr CD4+ T-cells	P004	week104	PeaStim	Percentage	Active
		62.5	%CD27+ cells	pr CD4+ T-cells	P005	week104	PeaStim	Percentage	Active
		68.6	%CD27+ cells	pr CD4+ T-cells	P006	week104	PeaStim	Percentage	placebo
		59.7	%CD27+ cells	pr CD4+ T-cells	P007	week104	PeaStim	Percentage	Active
		80	%CD27+ cells	pr CD4+ T-cells	P008	week104	PeaStim	Percentage	placebo
		63	%CD27+ cells	pr CD4+ T-cells	P009	week104	PeaStim	Percentage	Active
		79.4	%CD27+ cells	pr CD4+ T-cells	P010	week104	PeaStim	Percentage	Active
		67.7	%CD27+ cells	pr CD4+ T-cells	P011	week104	PeaStim	Percentage	Active
		81	%CD27+ cells	pr CD4+ T-cells	P012	week104	PeaStim	Percentage	Active
		87.7	%CD27+ cells	pr CD4+ T-cells	P013	week104	PeaStim	Percentage	Active
		91.7	%CD27+ cells	pr CD4+ T-cells	P017	week104	PeaStim	Percentage	Active
		75	%CD27+ cells	pr CD4+ T-cells	P018	week104	PeaStim	Percentage	Active
		71.6	%CD27+ cells	pr CD4+ T-cells	P019	week104	PeaStim	Percentage	placebo
		68.3	%CD27+ cells	pr CD4+ T-cells	P020	week104	PeaStim	Percentage	Active
		76	%CD27+ cells	pr CD4+ T-cells	P021	week104	PeaStim	Percentage	Active
		67.1	%CD27+ cells	pr CD4+ T-cells	P022	week104	PeaStim	Percentage	Active
		67.4	%CD27+ cells	pr CD4+ T-cells	P023	week104	PeaStim	Percentage	placebo
		83.5	%CD27+ cells	pr CD4+ T-cells	P024	week104	PeaStim	Percentage	Active
		79.7	%CD27+ cells	pr CD4+ T-cells	P025	week104	PeaStim	Percentage	Active
		82.8	%CD27+ cells	pr CD4+ T-cells	P027	week104	PeaStim	Percentage	Active
		76.8	%CD27+ cells	pr CD4+ T-cells	P028	week104	PeaStim	Percentage	Active
		75.6	%CD27+ cells	pr CD4+ T-cells	P029	week104	PeaStim	Percentage	Active
		78.4	%CD27+ cells	pr CD4+ T-cells	P030	week104	PeaStim	Percentage	Active
		67.2	%CD27+ cells	pr CD4+ T-cells	P031	week104	PeaStim	Percentage	Active
		79.6	%CD27+ cells	pr CD4+ T-cells	P032	week104	PeaStim	Percentage	Active
		86.5	%CD27+ cells	pr CD4+ T-cells	P033	week104	PeaStim	Percentage	Active
		78.7	%CD27+ cells	pr CD4+ T-cells	P034	week104	PeaStim	Percentage	Active
		81	%CD27+ cells	pr CD4+ T-cells	P035	week104	PeaStim	Percentage	Active
		76	%CD27+ cells	pr CD4+ T-cells	P036	week104	PeaStim	Percentage	Active
		65.5	%CD27+ cells	pr CD4+ T-cells	P037	week104	PeaStim	Percentage	Active
		67.6	%CD27+ cells	pr CD4+ T-cells	P038	week104	PeaStim	Percentage	Active
		65	%CD27+ cells	pr CD4+ T-cells	P039	week104	PeaStim	Percentage	Active
		76.3	%CD27+ cells	pr CD4+ T-cells	P040	week104	PeaStim	Percentage	Active
		66.2	%CD27+ cells	pr CD4+ T-cells	P041	week104	PeaStim	Percentage	placebo
		72.8	%CD27+ cells	pr CD4+ T-cells	P044	week104	PeaStim	Percentage	Active
		77.8	%CD27+ cells	pr CD4+ T-cells	P046	week104	PeaStim	Percentage	placebo
		90.5	%CD27+ cells	pr CD4+ T-cells	P047	week104	PeaStim	Percentage	Active
		69.1	%CD27+ cells	pr CD4+ T-cells	P048	week104	PeaStim	Percentage	Active
		79.8	%CD27+ cells	pr CD4+ T-cells	P049	week104	PeaStim	Percentage	Active
		63.5	%CD27+ cells	pr CD4+ T-cells	P050	week104	PeaStim	Percentage	placebo
		81.5	%CD27+ cells	pr CD4+ T-cells	P051	week104	PeaStim	Percentage	Active
		71.4	%CD27+ cells	pr CD4+ T-cells	P053	week104	PeaStim	Percentage	Active
		66.3	%CD27+ cells	pr CD4+ T-cells	P054	week104	PeaStim	Percentage	Active
		67.6	%CD27+ cells	pr CD4+ T-cells	P056	week104	PeaStim	Percentage	Active
		80.8	%CD27+ cells	pr CD4+ T-cells	P057	week104	PeaStim	Percentage	Active
		93.1	%CD27+ cells	pr CD4+ T-cells	P058	week104	PeaStim	Percentage	Active
		49.4	%CD27+ cells	pr CD4+ T-cells	P059	week104	PeaStim	Percentage	Active
		60.3	%CD27+ cells	pr CD4+ T-cells	P061	week104	PeaStim	Percentage	Active
		81.4	%CD27+ cells	pr CD4+ T-cells	P062	week104	PeaStim	Percentage	Active
		77.1	%CD27+ cells	pr CD4+ T-cells	P064	week104	PeaStim	Percentage	Active
		78.7	%CD27+ cells	pr CD4+ T-cells	P065	week104	PeaStim	Percentage	placebo
		77.3	%CD27+ cells	pr CD4+ T-cells	P066	week104	PeaStim	Percentage	Active
		71.6	%CD27+ cells	pr CD4+ T-cells	P067	week104	PeaStim	Percentage	placebo
		62.9	%CD27+ cells	pr CD4+ T-cells	P068	week104	PeaStim	Percentage	Active
		88.5	%CD27+ cells	pr CD4+ T-cells	P069	week104	PeaStim	Percentage	Active
		78.8	%CD27+ cells	pr CD4+ T-cells	P070	week104	PeaStim	Percentage	Active
		80.6	%CD27+ cells	pr CD4+ T-cells	P071	week104	PeaStim	Percentage	Active
		85.9	%CD27+ cells	pr CD4+ T-cells	P072	week104	PeaStim	Percentage	Active
		84.1	%CD27+ cells	pr CD4+ T-cells	P073	week104	PeaStim	Percentage	Active
		77.7	%CD27+ cells	pr CD4+ T-cells	P074	week104	PeaStim	Percentage	Active
		85.8	%CD27+ cells	pr CD4+ T-cells	P076	week104	PeaStim	Percentage	Active
		85.3	%CD27+ cells	pr CD4+ T-cells	P077	week104	PeaStim	Percentage	Active
		70.7	%CD27+ cells	pr CD4+ T-cells	P078	week104	PeaStim	Percentage	placebo
		87.4	%CD27+ cells	pr CD4+ T-cells	P080	week104	PeaStim	Percentage	Active
		72.4	%CD27+ cells	pr CD4+ T-cells	P081	week104	PeaStim	Percentage	Active
		69.1	%CD27+ cells	pr CD4+ T-cells	P082	week104	PeaStim	Percentage	Active
		87.2	%CD27+ cells	pr CD4+ T-cells	P083	week104	PeaStim	Percentage	Active
		82.7	%CD27+ cells	pr CD4+ T-cells	P084	week104	PeaStim	Percentage	Active
		87.4	%CD27+ cells	pr CD4+ T-cells	P088	week104	PeaStim	Percentage	Active
		71.2	%CD27+ cells	pr CD4+ T-cells	P089	week104	PeaStim	Percentage	Active
		84.1	%CD27+ cells	pr CD4+ T-cells	P091	week104	PeaStim	Percentage	Active
		84.2	%CD27+ cells	pr CD4+ T-cells	P092	week104	PeaStim	Percentage	Active
		90.6	%CD27+ cells	pr CD4+ T-cells	P093	week104	PeaStim	Percentage	Active
		72.7	%CD27+ cells	pr CD4+ T-cells	P095	week104	PeaStim	Percentage	Active
		76.5	%CD27+ cells	pr CD4+ T-cells	P096	week104	PeaStim	Percentage	Active
		59.7	%CD27+ cells	pr CD4+ T-cells	P097	week104	PeaStim	Percentage	Active
		80	%CD27+ cells	pr CD4+ T-cells	P098	week104	PeaStim	Percentage	Active
		86.4	%CD27+ cells	pr CD4+ T-cells	P099	week104	PeaStim	Percentage	Active
		81.3	%CD27+ cells	pr CD4+ T-cells	P100	week104	PeaStim	Percentage	Active
		73	%CD27+ cells	pr CD4+ T-cells	P101	week104	PeaStim	Percentage	Active
		85	%CD27+ cells	pr CD4+ T-cells	P102	week104	PeaStim	Percentage	Active
		87.8	%CD27+ cells	pr CD4+ T-cells	P103	week104	PeaStim	Percentage	Active
		65.1	%CD27+ cells	pr CD4+ T-cells	P104	week104	PeaStim	Percentage	Active
		66.4	%CD27+ cells	pr CD4+ T-cells	P105	week104	PeaStim	Percentage	Active
		59.2	%CD27+ cells	pr CD4+ T-cells	P106	week104	PeaStim	Percentage	placebo
		75.2	%CD27+ cells	pr CD4+ T-cells	P108	week104	PeaStim	Percentage	Active
		74.4	%CD27+ cells	pr CD4+ T-cells	P109	week104	PeaStim	Percentage	placebo
		73.9	%CD27+ cells	pr CD4+ T-cells	P113	week104	PeaStim	Percentage	Active
		63.3	%CD27+ cells	pr CD4+ T-cells	P114	week104	PeaStim	Percentage	placebo
		79.3	%CD27+ cells	pr CD4+ T-cells	P118	week104	PeaStim	Percentage	placebo
		76.2	%CD27+ cells	pr CD4+ T-cells	P119	week104	PeaStim	Percentage	Active
		34.2	%CD38 cells	pr CD4+ T-cells	P001	week104	PeaStim	Percentage	Active
		60.2	%CD38 cells	pr CD4+ T-cells	P002	week104	PeaStim	Percentage	Active
		32.6	%CD38 cells	pr CD4+ T-cells	P003	week104	PeaStim	Percentage	Active
		62.5	%CD38 cells	pr CD4+ T-cells	P004	week104	PeaStim	Percentage	Active
		21.3	%CD38 cells	pr CD4+ T-cells	P005	week104	PeaStim	Percentage	Active
		48.3	%CD38 cells	pr CD4+ T-cells	P006	week104	PeaStim	Percentage	placebo
		29.8	%CD38 cells	pr CD4+ T-cells	P007	week104	PeaStim	Percentage	Active
		47	%CD38 cells	pr CD4+ T-cells	P008	week104	PeaStim	Percentage	placebo
		30.1	%CD38 cells	pr CD4+ T-cells	P009	week104	PeaStim	Percentage	Active
		50.9	%CD38 cells	pr CD4+ T-cells	P010	week104	PeaStim	Percentage	Active
		27.4	%CD38 cells	pr CD4+ T-cells	P011	week104	PeaStim	Percentage	Active
		41.6	%CD38 cells	pr CD4+ T-cells	P012	week104	PeaStim	Percentage	Active
		50.7	%CD38 cells	pr CD4+ T-cells	P013	week104	PeaStim	Percentage	Active
		51.7	%CD38 cells	pr CD4+ T-cells	P017	week104	PeaStim	Percentage	Active
		38.6	%CD38 cells	pr CD4+ T-cells	P018	week104	PeaStim	Percentage	Active
		49	%CD38 cells	pr CD4+ T-cells	P019	week104	PeaStim	Percentage	placebo
		34.6	%CD38 cells	pr CD4+ T-cells	P020	week104	PeaStim	Percentage	Active
		30.9	%CD38 cells	pr CD4+ T-cells	P021	week104	PeaStim	Percentage	Active
		25.9	%CD38 cells	pr CD4+ T-cells	P022	week104	PeaStim	Percentage	Active
		60	%CD38 cells	pr CD4+ T-cells	P023	week104	PeaStim	Percentage	placebo
		46.9	%CD38 cells	pr CD4+ T-cells	P024	week104	PeaStim	Percentage	Active
		46.9	%CD38 cells	pr CD4+ T-cells	P025	week104	PeaStim	Percentage	Active
		52	%CD38 cells	pr CD4+ T-cells	P027	week104	PeaStim	Percentage	Active
		33.9	%CD38 cells	pr CD4+ T-cells	P028	week104	PeaStim	Percentage	Active
		31.4	%CD38 cells	pr CD4+ T-cells	P029	week104	PeaStim	Percentage	Active
		26.1	%CD38 cells	pr CD4+ T-cells	P030	week104	PeaStim	Percentage	Active
		39.9	%CD38 cells	pr CD4+ T-cells	P031	week104	PeaStim	Percentage	Active
		49.6	%CD38 cells	pr CD4+ T-cells	P032	week104	PeaStim	Percentage	Active
		59.9	%CD38 cells	pr CD4+ T-cells	P033	week104	PeaStim	Percentage	Active
		32.7	%CD38 cells	pr CD4+ T-cells	P034	week104	PeaStim	Percentage	Active
		77.2	%CD38 cells	pr CD4+ T-cells	P035	week104	PeaStim	Percentage	Active
		43.9	%CD38 cells	pr CD4+ T-cells	P036	week104	PeaStim	Percentage	Active
		37.3	%CD38 cells	pr CD4+ T-cells	P037	week104	PeaStim	Percentage	Active
		34.5	%CD38 cells	pr CD4+ T-cells	P038	week104	PeaStim	Percentage	Active
		40.4	%CD38 cells	pr CD4+ T-cells	P039	week104	PeaStim	Percentage	Active
		44.1	%CD38 cells	pr CD4+ T-cells	P040	week104	PeaStim	Percentage	Active
		39.7	%CD38 cells	pr CD4+ T-cells	P041	week104	PeaStim	Percentage	placebo
		21.9	%CD38 cells	pr CD4+ T-cells	P044	week104	PeaStim	Percentage	Active
		46.4	%CD38 cells	pr CD4+ T-cells	P046	week104	PeaStim	Percentage	placebo
		44.2	%CD38 cells	pr CD4+ T-cells	P047	week104	PeaStim	Percentage	Active
		35	%CD38 cells	pr CD4+ T-cells	P048	week104	PeaStim	Percentage	Active
		66.4	%CD38 cells	pr CD4+ T-cells	P049	week104	PeaStim	Percentage	Active
		22.7	%CD38 cells	pr CD4+ T-cells	P050	week104	PeaStim	Percentage	placebo
		37.5	%CD38 cells	pr CD4+ T-cells	P051	week104	PeaStim	Percentage	Active
		32.2	%CD38 cells	pr CD4+ T-cells	P053	week104	PeaStim	Percentage	Active
		19.7	%CD38 cells	pr CD4+ T-cells	P054	week104	PeaStim	Percentage	Active
		44.5	%CD38 cells	pr CD4+ T-cells	P056	week104	PeaStim	Percentage	Active
		51.5	%CD38 cells	pr CD4+ T-cells	P057	week104	PeaStim	Percentage	Active
		50	%CD38 cells	pr CD4+ T-cells	P058	week104	PeaStim	Percentage	Active
		22.8	%CD38 cells	pr CD4+ T-cells	P059	week104	PeaStim	Percentage	Active
		51.5	%CD38 cells	pr CD4+ T-cells	P061	week104	PeaStim	Percentage	Active
		41.2	%CD38 cells	pr CD4+ T-cells	P062	week104	PeaStim	Percentage	Active
		63.3	%CD38 cells	pr CD4+ T-cells	P064	week104	PeaStim	Percentage	Active
		36.8	%CD38 cells	pr CD4+ T-cells	P065	week104	PeaStim	Percentage	placebo
		23.2	%CD38 cells	pr CD4+ T-cells	P066	week104	PeaStim	Percentage	Active
		52.7	%CD38 cells	pr CD4+ T-cells	P067	week104	PeaStim	Percentage	placebo
		24	%CD38 cells	pr CD4+ T-cells	P068	week104	PeaStim	Percentage	Active
		59.8	%CD38 cells	pr CD4+ T-cells	P069	week104	PeaStim	Percentage	Active
		70.6	%CD38 cells	pr CD4+ T-cells	P070	week104	PeaStim	Percentage	Active
		51.5	%CD38 cells	pr CD4+ T-cells	P071	week104	PeaStim	Percentage	Active
		50	%CD38 cells	pr CD4+ T-cells	P072	week104	PeaStim	Percentage	Active
		43.2	%CD38 cells	pr CD4+ T-cells	P073	week104	PeaStim	Percentage	Active
		54.3	%CD38 cells	pr CD4+ T-cells	P074	week104	PeaStim	Percentage	Active
		46.4	%CD38 cells	pr CD4+ T-cells	P076	week104	PeaStim	Percentage	Active
		63.6	%CD38 cells	pr CD4+ T-cells	P077	week104	PeaStim	Percentage	Active
		21.1	%CD38 cells	pr CD4+ T-cells	P078	week104	PeaStim	Percentage	placebo
		58.3	%CD38 cells	pr CD4+ T-cells	P080	week104	PeaStim	Percentage	Active
		30.2	%CD38 cells	pr CD4+ T-cells	P081	week104	PeaStim	Percentage	Active
		28.5	%CD38 cells	pr CD4+ T-cells	P082	week104	PeaStim	Percentage	Active
		62.8	%CD38 cells	pr CD4+ T-cells	P083	week104	PeaStim	Percentage	Active
		57.5	%CD38 cells	pr CD4+ T-cells	P084	week104	PeaStim	Percentage	Active
		49.3	%CD38 cells	pr CD4+ T-cells	P088	week104	PeaStim	Percentage	Active
		41.9	%CD38 cells	pr CD4+ T-cells	P089	week104	PeaStim	Percentage	Active
		58.5	%CD38 cells	pr CD4+ T-cells	P091	week104	PeaStim	Percentage	Active
		57.3	%CD38 cells	pr CD4+ T-cells	P092	week104	PeaStim	Percentage	Active
		57.8	%CD38 cells	pr CD4+ T-cells	P093	week104	PeaStim	Percentage	Active
		40.3	%CD38 cells	pr CD4+ T-cells	P095	week104	PeaStim	Percentage	Active
		48	%CD38 cells	pr CD4+ T-cells	P096	week104	PeaStim	Percentage	Active
		36.1	%CD38 cells	pr CD4+ T-cells	P097	week104	PeaStim	Percentage	Active
		61.9	%CD38 cells	pr CD4+ T-cells	P098	week104	PeaStim	Percentage	Active
		38.4	%CD38 cells	pr CD4+ T-cells	P099	week104	PeaStim	Percentage	Active
		26.6	%CD38 cells	pr CD4+ T-cells	P100	week104	PeaStim	Percentage	Active
		20.7	%CD38 cells	pr CD4+ T-cells	P101	week104	PeaStim	Percentage	Active
		19.4	%CD38 cells	pr CD4+ T-cells	P102	week104	PeaStim	Percentage	Active
		51.7	%CD38 cells	pr CD4+ T-cells	P103	week104	PeaStim	Percentage	Active
		47.2	%CD38 cells	pr CD4+ T-cells	P104	week104	PeaStim	Percentage	Active
		15.3	%CD38 cells	pr CD4+ T-cells	P105	week104	PeaStim	Percentage	Active
		15.2	%CD38 cells	pr CD4+ T-cells	P106	week104	PeaStim	Percentage	placebo
		16	%CD38 cells	pr CD4+ T-cells	P108	week104	PeaStim	Percentage	Active
		18.7	%CD38 cells	pr CD4+ T-cells	P109	week104	PeaStim	Percentage	placebo
		27.2	%CD38 cells	pr CD4+ T-cells	P113	week104	PeaStim	Percentage	Active
		17	%CD38 cells	pr CD4+ T-cells	P114	week104	PeaStim	Percentage	placebo
		24.4	%CD38 cells	pr CD4+ T-cells	P118	week104	PeaStim	Percentage	placebo
		32.7	%CD38 cells	pr CD4+ T-cells	P119	week104	PeaStim	Percentage	Active
		17.5	%OX40+ cells	pr CD4+ T-cells	P001	week104	PeaStim	Percentage	Active
		12.2	%OX40+ cells	pr CD4+ T-cells	P002	week104	PeaStim	Percentage	Active
		34.7	%OX40+ cells	pr CD4+ T-cells	P003	week104	PeaStim	Percentage	Active
		13	%OX40+ cells	pr CD4+ T-cells	P004	week104	PeaStim	Percentage	Active
		27.9	%OX40+ cells	pr CD4+ T-cells	P005	week104	PeaStim	Percentage	Active
		50.4	%OX40+ cells	pr CD4+ T-cells	P006	week104	PeaStim	Percentage	placebo
		29.8	%OX40+ cells	pr CD4+ T-cells	P007	week104	PeaStim	Percentage	Active
		44.6	%OX40+ cells	pr CD4+ T-cells	P008	week104	PeaStim	Percentage	placebo
		36.7	%OX40+ cells	pr CD4+ T-cells	P009	week104	PeaStim	Percentage	Active
		43.6	%OX40+ cells	pr CD4+ T-cells	P010	week104	PeaStim	Percentage	Active
		44.1	%OX40+ cells	pr CD4+ T-cells	P011	week104	PeaStim	Percentage	Active
		44.5	%OX40+ cells	pr CD4+ T-cells	P012	week104	PeaStim	Percentage	Active
		41.6	%OX40+ cells	pr CD4+ T-cells	P013	week104	PeaStim	Percentage	Active
		8.13	%OX40+ cells	pr CD4+ T-cells	P017	week104	PeaStim	Percentage	Active
		36.4	%OX40+ cells	pr CD4+ T-cells	P018	week104	PeaStim	Percentage	Active
		58.7	%OX40+ cells	pr CD4+ T-cells	P019	week104	PeaStim	Percentage	placebo
		33.8	%OX40+ cells	pr CD4+ T-cells	P020	week104	PeaStim	Percentage	Active
		23.4	%OX40+ cells	pr CD4+ T-cells	P021	week104	PeaStim	Percentage	Active
		36.6	%OX40+ cells	pr CD4+ T-cells	P022	week104	PeaStim	Percentage	Active
		24.2	%OX40+ cells	pr CD4+ T-cells	P023	week104	PeaStim	Percentage	placebo
		23	%OX40+ cells	pr CD4+ T-cells	P024	week104	PeaStim	Percentage	Active
		19.8	%OX40+ cells	pr CD4+ T-cells	P025	week104	PeaStim	Percentage	Active
		12.6	%OX40+ cells	pr CD4+ T-cells	P027	week104	PeaStim	Percentage	Active
		37.4	%OX40+ cells	pr CD4+ T-cells	P028	week104	PeaStim	Percentage	Active
		30.8	%OX40+ cells	pr CD4+ T-cells	P029	week104	PeaStim	Percentage	Active
		28.4	%OX40+ cells	pr CD4+ T-cells	P030	week104	PeaStim	Percentage	Active
		35.6	%OX40+ cells	pr CD4+ T-cells	P031	week104	PeaStim	Percentage	Active
		25.7	%OX40+ cells	pr CD4+ T-cells	P032	week104	PeaStim	Percentage	Active
		41	%OX40+ cells	pr CD4+ T-cells	P033	week104	PeaStim	Percentage	Active
		52	%OX40+ cells	pr CD4+ T-cells	P034	week104	PeaStim	Percentage	Active
		31.6	%OX40+ cells	pr CD4+ T-cells	P035	week104	PeaStim	Percentage	Active
		43	%OX40+ cells	pr CD4+ T-cells	P036	week104	PeaStim	Percentage	Active
		36.9	%OX40+ cells	pr CD4+ T-cells	P037	week104	PeaStim	Percentage	Active
		47	%OX40+ cells	pr CD4+ T-cells	P038	week104	PeaStim	Percentage	Active
		65.7	%OX40+ cells	pr CD4+ T-cells	P039	week104	PeaStim	Percentage	Active
		44.9	%OX40+ cells	pr CD4+ T-cells	P040	week104	PeaStim	Percentage	Active
		49.3	%OX40+ cells	pr CD4+ T-cells	P041	week104	PeaStim	Percentage	placebo
		37.8	%OX40+ cells	pr CD4+ T-cells	P044	week104	PeaStim	Percentage	Active
		44.8	%OX40+ cells	pr CD4+ T-cells	P046	week104	PeaStim	Percentage	placebo
		25.6	%OX40+ cells	pr CD4+ T-cells	P047	week104	PeaStim	Percentage	Active
		33.4	%OX40+ cells	pr CD4+ T-cells	P048	week104	PeaStim	Percentage	Active
		32.8	%OX40+ cells	pr CD4+ T-cells	P049	week104	PeaStim	Percentage	Active
		64.9	%OX40+ cells	pr CD4+ T-cells	P050	week104	PeaStim	Percentage	placebo
		44.9	%OX40+ cells	pr CD4+ T-cells	P051	week104	PeaStim	Percentage	Active
		35	%OX40+ cells	pr CD4+ T-cells	P053	week104	PeaStim	Percentage	Active
		46.2	%OX40+ cells	pr CD4+ T-cells	P054	week104	PeaStim	Percentage	Active
		44.7	%OX40+ cells	pr CD4+ T-cells	P056	week104	PeaStim	Percentage	Active
		44.2	%OX40+ cells	pr CD4+ T-cells	P057	week104	PeaStim	Percentage	Active
		11.9	%OX40+ cells	pr CD4+ T-cells	P058	week104	PeaStim	Percentage	Active
		42	%OX40+ cells	pr CD4+ T-cells	P059	week104	PeaStim	Percentage	Active
		39.4	%OX40+ cells	pr CD4+ T-cells	P061	week104	PeaStim	Percentage	Active
		22.7	%OX40+ cells	pr CD4+ T-cells	P062	week104	PeaStim	Percentage	Active
		50	%OX40+ cells	pr CD4+ T-cells	P064	week104	PeaStim	Percentage	Active
		25.9	%OX40+ cells	pr CD4+ T-cells	P065	week104	PeaStim	Percentage	placebo
		36.3	%OX40+ cells	pr CD4+ T-cells	P066	week104	PeaStim	Percentage	Active
		42.6	%OX40+ cells	pr CD4+ T-cells	P067	week104	PeaStim	Percentage	placebo
		47	%OX40+ cells	pr CD4+ T-cells	P068	week104	PeaStim	Percentage	Active
		10.7	%OX40+ cells	pr CD4+ T-cells	P069	week104	PeaStim	Percentage	Active
		63.5	%OX40+ cells	pr CD4+ T-cells	P070	week104	PeaStim	Percentage	Active
		20.9	%OX40+ cells	pr CD4+ T-cells	P071	week104	PeaStim	Percentage	Active
		20.2	%OX40+ cells	pr CD4+ T-cells	P072	week104	PeaStim	Percentage	Active
		31.2	%OX40+ cells	pr CD4+ T-cells	P073	week104	PeaStim	Percentage	Active
		55.8	%OX40+ cells	pr CD4+ T-cells	P074	week104	PeaStim	Percentage	Active
		36.5	%OX40+ cells	pr CD4+ T-cells	P076	week104	PeaStim	Percentage	Active
		31.8	%OX40+ cells	pr CD4+ T-cells	P077	week104	PeaStim	Percentage	Active
		42.7	%OX40+ cells	pr CD4+ T-cells	P078	week104	PeaStim	Percentage	placebo
		14.6	%OX40+ cells	pr CD4+ T-cells	P080	week104	PeaStim	Percentage	Active
		31.7	%OX40+ cells	pr CD4+ T-cells	P081	week104	PeaStim	Percentage	Active
		49.6	%OX40+ cells	pr CD4+ T-cells	P082	week104	PeaStim	Percentage	Active
		29.9	%OX40+ cells	pr CD4+ T-cells	P083	week104	PeaStim	Percentage	Active
		33.5	%OX40+ cells	pr CD4+ T-cells	P084	week104	PeaStim	Percentage	Active
		17.5	%OX40+ cells	pr CD4+ T-cells	P088	week104	PeaStim	Percentage	Active
		45.5	%OX40+ cells	pr CD4+ T-cells	P089	week104	PeaStim	Percentage	Active
		22.2	%OX40+ cells	pr CD4+ T-cells	P091	week104	PeaStim	Percentage	Active
		30.4	%OX40+ cells	pr CD4+ T-cells	P092	week104	PeaStim	Percentage	Active
		35.9	%OX40+ cells	pr CD4+ T-cells	P093	week104	PeaStim	Percentage	Active
		16.5	%OX40+ cells	pr CD4+ T-cells	P095	week104	PeaStim	Percentage	Active
		34.8	%OX40+ cells	pr CD4+ T-cells	P096	week104	PeaStim	Percentage	Active
		31.6	%OX40+ cells	pr CD4+ T-cells	P097	week104	PeaStim	Percentage	Active
		29.5	%OX40+ cells	pr CD4+ T-cells	P098	week104	PeaStim	Percentage	Active
		26	%OX40+ cells	pr CD4+ T-cells	P099	week104	PeaStim	Percentage	Active
		42.5	%OX40+ cells	pr CD4+ T-cells	P100	week104	PeaStim	Percentage	Active
		34.6	%OX40+ cells	pr CD4+ T-cells	P101	week104	PeaStim	Percentage	Active
		23.8	%OX40+ cells	pr CD4+ T-cells	P102	week104	PeaStim	Percentage	Active
		30.2	%OX40+ cells	pr CD4+ T-cells	P103	week104	PeaStim	Percentage	Active
		56.9	%OX40+ cells	pr CD4+ T-cells	P104	week104	PeaStim	Percentage	Active
		20.2	%OX40+ cells	pr CD4+ T-cells	P105	week104	PeaStim	Percentage	Active
		24.5	%OX40+ cells	pr CD4+ T-cells	P106	week104	PeaStim	Percentage	placebo
		25.6	%OX40+ cells	pr CD4+ T-cells	P108	week104	PeaStim	Percentage	Active
		54.4	%OX40+ cells	pr CD4+ T-cells	P109	week104	PeaStim	Percentage	placebo
		22.9	%OX40+ cells	pr CD4+ T-cells	P113	week104	PeaStim	Percentage	Active
		33.3	%OX40+ cells	pr CD4+ T-cells	P114	week104	PeaStim	Percentage	placebo
		31.1	%OX40+ cells	pr CD4+ T-cells	P118	week104	PeaStim	Percentage	placebo
		21.9	%OX40+ cells	pr CD4+ T-cells	P119	week104	PeaStim	Percentage	Active
		0.5	%IL.9+ cells	pr CD4+ T-cells	P001	week104	PeaStim	Percentage	Active
		0.81	%IL.9+ cells	pr CD4+ T-cells	P002	week104	PeaStim	Percentage	Active
		3.4	%IL.9+ cells	pr CD4+ T-cells	P003	week104	PeaStim	Percentage	Active
		0.31	%IL.9+ cells	pr CD4+ T-cells	P004	week104	PeaStim	Percentage	Active
		0.84	%IL.9+ cells	pr CD4+ T-cells	P005	week104	PeaStim	Percentage	Active
		1.29	%IL.9+ cells	pr CD4+ T-cells	P006	week104	PeaStim	Percentage	placebo
		1.1	%IL.9+ cells	pr CD4+ T-cells	P007	week104	PeaStim	Percentage	Active
		2.35	%IL.9+ cells	pr CD4+ T-cells	P008	week104	PeaStim	Percentage	placebo
		7.96	%IL.9+ cells	pr CD4+ T-cells	P009	week104	PeaStim	Percentage	Active
		3.64	%IL.9+ cells	pr CD4+ T-cells	P010	week104	PeaStim	Percentage	Active
		0.44	%IL.9+ cells	pr CD4+ T-cells	P011	week104	PeaStim	Percentage	Active
		0	%IL.9+ cells	pr CD4+ T-cells	P012	week104	PeaStim	Percentage	Active
		0.46	%IL.9+ cells	pr CD4+ T-cells	P013	week104	PeaStim	Percentage	Active
		0.41	%IL.9+ cells	pr CD4+ T-cells	P017	week104	PeaStim	Percentage	Active
		1.36	%IL.9+ cells	pr CD4+ T-cells	P018	week104	PeaStim	Percentage	Active
		6.25	%IL.9+ cells	pr CD4+ T-cells	P019	week104	PeaStim	Percentage	placebo
		2.37	%IL.9+ cells	pr CD4+ T-cells	P020	week104	PeaStim	Percentage	Active
		3	%IL.9+ cells	pr CD4+ T-cells	P021	week104	PeaStim	Percentage	Active
		5.48	%IL.9+ cells	pr CD4+ T-cells	P022	week104	PeaStim	Percentage	Active
		7.37	%IL.9+ cells	pr CD4+ T-cells	P023	week104	PeaStim	Percentage	placebo
		3.14	%IL.9+ cells	pr CD4+ T-cells	P024	week104	PeaStim	Percentage	Active
		1.13	%IL.9+ cells	pr CD4+ T-cells	P025	week104	PeaStim	Percentage	Active
		1.17	%IL.9+ cells	pr CD4+ T-cells	P027	week104	PeaStim	Percentage	Active
		4.03	%IL.9+ cells	pr CD4+ T-cells	P028	week104	PeaStim	Percentage	Active
		0.27	%IL.9+ cells	pr CD4+ T-cells	P029	week104	PeaStim	Percentage	Active
		0.63	%IL.9+ cells	pr CD4+ T-cells	P030	week104	PeaStim	Percentage	Active
		4.13	%IL.9+ cells	pr CD4+ T-cells	P031	week104	PeaStim	Percentage	Active
		2.14	%IL.9+ cells	pr CD4+ T-cells	P032	week104	PeaStim	Percentage	Active
		1.8	%IL.9+ cells	pr CD4+ T-cells	P033	week104	PeaStim	Percentage	Active
		2	%IL.9+ cells	pr CD4+ T-cells	P034	week104	PeaStim	Percentage	Active
		3.8	%IL.9+ cells	pr CD4+ T-cells	P035	week104	PeaStim	Percentage	Active
		13.1	%IL.9+ cells	pr CD4+ T-cells	P036	week104	PeaStim	Percentage	Active
		1.19	%IL.9+ cells	pr CD4+ T-cells	P037	week104	PeaStim	Percentage	Active
		11.1	%IL.9+ cells	pr CD4+ T-cells	P038	week104	PeaStim	Percentage	Active
		0.95	%IL.9+ cells	pr CD4+ T-cells	P039	week104	PeaStim	Percentage	Active
		0.85	%IL.9+ cells	pr CD4+ T-cells	P040	week104	PeaStim	Percentage	Active
		5.02	%IL.9+ cells	pr CD4+ T-cells	P041	week104	PeaStim	Percentage	placebo
		7.52	%IL.9+ cells	pr CD4+ T-cells	P044	week104	PeaStim	Percentage	Active
		1.63	%IL.9+ cells	pr CD4+ T-cells	P046	week104	PeaStim	Percentage	placebo
		1.65	%IL.9+ cells	pr CD4+ T-cells	P047	week104	PeaStim	Percentage	Active
		4.46	%IL.9+ cells	pr CD4+ T-cells	P048	week104	PeaStim	Percentage	Active
		1.68	%IL.9+ cells	pr CD4+ T-cells	P049	week104	PeaStim	Percentage	Active
		1.9	%IL.9+ cells	pr CD4+ T-cells	P050	week104	PeaStim	Percentage	placebo
		3.24	%IL.9+ cells	pr CD4+ T-cells	P051	week104	PeaStim	Percentage	Active
		2.39	%IL.9+ cells	pr CD4+ T-cells	P053	week104	PeaStim	Percentage	Active
		5.05	%IL.9+ cells	pr CD4+ T-cells	P054	week104	PeaStim	Percentage	Active
		1.03	%IL.9+ cells	pr CD4+ T-cells	P056	week104	PeaStim	Percentage	Active
		1.97	%IL.9+ cells	pr CD4+ T-cells	P057	week104	PeaStim	Percentage	Active
		0.48	%IL.9+ cells	pr CD4+ T-cells	P058	week104	PeaStim	Percentage	Active
		1.75	%IL.9+ cells	pr CD4+ T-cells	P059	week104	PeaStim	Percentage	Active
		2.65	%IL.9+ cells	pr CD4+ T-cells	P061	week104	PeaStim	Percentage	Active
		0.34	%IL.9+ cells	pr CD4+ T-cells	P062	week104	PeaStim	Percentage	Active
		0	%IL.9+ cells	pr CD4+ T-cells	P064	week104	PeaStim	Percentage	Active
		0.85	%IL.9+ cells	pr CD4+ T-cells	P065	week104	PeaStim	Percentage	placebo
		7.81	%IL.9+ cells	pr CD4+ T-cells	P066	week104	PeaStim	Percentage	Active
		4.73	%IL.9+ cells	pr CD4+ T-cells	P067	week104	PeaStim	Percentage	placebo
		3.24	%IL.9+ cells	pr CD4+ T-cells	P068	week104	PeaStim	Percentage	Active
		0	%IL.9+ cells	pr CD4+ T-cells	P069	week104	PeaStim	Percentage	Active
		0.59	%IL.9+ cells	pr CD4+ T-cells	P070	week104	PeaStim	Percentage	Active
		4.37	%IL.9+ cells	pr CD4+ T-cells	P071	week104	PeaStim	Percentage	Active
		4.84	%IL.9+ cells	pr CD4+ T-cells	P072	week104	PeaStim	Percentage	Active
		8.52	%IL.9+ cells	pr CD4+ T-cells	P073	week104	PeaStim	Percentage	Active
		0.38	%IL.9+ cells	pr CD4+ T-cells	P074	week104	PeaStim	Percentage	Active
		2.92	%IL.9+ cells	pr CD4+ T-cells	P076	week104	PeaStim	Percentage	Active
		1.55	%IL.9+ cells	pr CD4+ T-cells	P077	week104	PeaStim	Percentage	Active
		5.38	%IL.9+ cells	pr CD4+ T-cells	P078	week104	PeaStim	Percentage	placebo
		3.97	%IL.9+ cells	pr CD4+ T-cells	P080	week104	PeaStim	Percentage	Active
		3.6	%IL.9+ cells	pr CD4+ T-cells	P081	week104	PeaStim	Percentage	Active
		2.03	%IL.9+ cells	pr CD4+ T-cells	P082	week104	PeaStim	Percentage	Active
		1.82	%IL.9+ cells	pr CD4+ T-cells	P083	week104	PeaStim	Percentage	Active
		1.12	%IL.9+ cells	pr CD4+ T-cells	P084	week104	PeaStim	Percentage	Active
		0.29	%IL.9+ cells	pr CD4+ T-cells	P088	week104	PeaStim	Percentage	Active
		8.25	%IL.9+ cells	pr CD4+ T-cells	P089	week104	PeaStim	Percentage	Active
		3.41	%IL.9+ cells	pr CD4+ T-cells	P091	week104	PeaStim	Percentage	Active
		1.19	%IL.9+ cells	pr CD4+ T-cells	P092	week104	PeaStim	Percentage	Active
		0	%IL.9+ cells	pr CD4+ T-cells	P093	week104	PeaStim	Percentage	Active
		2.88	%IL.9+ cells	pr CD4+ T-cells	P095	week104	PeaStim	Percentage	Active
		4.98	%IL.9+ cells	pr CD4+ T-cells	P096	week104	PeaStim	Percentage	Active
		0.5	%IL.9+ cells	pr CD4+ T-cells	P097	week104	PeaStim	Percentage	Active
		1.9	%IL.9+ cells	pr CD4+ T-cells	P098	week104	PeaStim	Percentage	Active
		7.63	%IL.9+ cells	pr CD4+ T-cells	P099	week104	PeaStim	Percentage	Active
		0.61	%IL.9+ cells	pr CD4+ T-cells	P100	week104	PeaStim	Percentage	Active
		10.3	%IL.9+ cells	pr CD4+ T-cells	P101	week104	PeaStim	Percentage	Active
		3.6	%IL.9+ cells	pr CD4+ T-cells	P102	week104	PeaStim	Percentage	Active
		0	%IL.9+ cells	pr CD4+ T-cells	P103	week104	PeaStim	Percentage	Active
		0	%IL.9+ cells	pr CD4+ T-cells	P104	week104	PeaStim	Percentage	Active
		1.17	%IL.9+ cells	pr CD4+ T-cells	P105	week104	PeaStim	Percentage	Active
		3.26	%IL.9+ cells	pr CD4+ T-cells	P106	week104	PeaStim	Percentage	placebo
		1.88	%IL.9+ cells	pr CD4+ T-cells	P108	week104	PeaStim	Percentage	Active
		2.44	%IL.9+ cells	pr CD4+ T-cells	P109	week104	PeaStim	Percentage	placebo
		2.61	%IL.9+ cells	pr CD4+ T-cells	P113	week104	PeaStim	Percentage	Active
		2.29	%IL.9+ cells	pr CD4+ T-cells	P114	week104	PeaStim	Percentage	placebo
		2.47	%IL.9+ cells	pr CD4+ T-cells	P118	week104	PeaStim	Percentage	placebo
		2.63	%IL.9+ cells	pr CD4+ T-cells	P119	week104	PeaStim	Percentage	Active
		3.25	%IL10+ cells	pr CD4+ T-cells	P001	week104	PeaStim	Percentage	Active
		4.88	%IL10+ cells	pr CD4+ T-cells	P002	week104	PeaStim	Percentage	Active
		4.83	%IL10+ cells	pr CD4+ T-cells	P003	week104	PeaStim	Percentage	Active
		8.03	%IL10+ cells	pr CD4+ T-cells	P004	week104	PeaStim	Percentage	Active
		4.56	%IL10+ cells	pr CD4+ T-cells	P005	week104	PeaStim	Percentage	Active
		21.6	%IL10+ cells	pr CD4+ T-cells	P006	week104	PeaStim	Percentage	placebo
		0	%IL10+ cells	pr CD4+ T-cells	P007	week104	PeaStim	Percentage	Active
		23.6	%IL10+ cells	pr CD4+ T-cells	P008	week104	PeaStim	Percentage	placebo
		12.1	%IL10+ cells	pr CD4+ T-cells	P009	week104	PeaStim	Percentage	Active
		13.9	%IL10+ cells	pr CD4+ T-cells	P010	week104	PeaStim	Percentage	Active
		4.95	%IL10+ cells	pr CD4+ T-cells	P011	week104	PeaStim	Percentage	Active
		4.38	%IL10+ cells	pr CD4+ T-cells	P012	week104	PeaStim	Percentage	Active
		7.31	%IL10+ cells	pr CD4+ T-cells	P013	week104	PeaStim	Percentage	Active
		5.22	%IL10+ cells	pr CD4+ T-cells	P017	week104	PeaStim	Percentage	Active
		8.64	%IL10+ cells	pr CD4+ T-cells	P018	week104	PeaStim	Percentage	Active
		14.9	%IL10+ cells	pr CD4+ T-cells	P019	week104	PeaStim	Percentage	placebo
		4.75	%IL10+ cells	pr CD4+ T-cells	P020	week104	PeaStim	Percentage	Active
		3.6	%IL10+ cells	pr CD4+ T-cells	P021	week104	PeaStim	Percentage	Active
		9.51	%IL10+ cells	pr CD4+ T-cells	P022	week104	PeaStim	Percentage	Active
		2.11	%IL10+ cells	pr CD4+ T-cells	P023	week104	PeaStim	Percentage	placebo
		8.12	%IL10+ cells	pr CD4+ T-cells	P024	week104	PeaStim	Percentage	Active
		2.26	%IL10+ cells	pr CD4+ T-cells	P025	week104	PeaStim	Percentage	Active
		3.5	%IL10+ cells	pr CD4+ T-cells	P027	week104	PeaStim	Percentage	Active
		9.84	%IL10+ cells	pr CD4+ T-cells	P028	week104	PeaStim	Percentage	Active
		6.17	%IL10+ cells	pr CD4+ T-cells	P029	week104	PeaStim	Percentage	Active
		3.46	%IL10+ cells	pr CD4+ T-cells	P030	week104	PeaStim	Percentage	Active
		8.72	%IL10+ cells	pr CD4+ T-cells	P031	week104	PeaStim	Percentage	Active
		7.86	%IL10+ cells	pr CD4+ T-cells	P032	week104	PeaStim	Percentage	Active
		5.41	%IL10+ cells	pr CD4+ T-cells	P033	week104	PeaStim	Percentage	Active
		9.33	%IL10+ cells	pr CD4+ T-cells	P034	week104	PeaStim	Percentage	Active
		17.7	%IL10+ cells	pr CD4+ T-cells	P035	week104	PeaStim	Percentage	Active
		14.8	%IL10+ cells	pr CD4+ T-cells	P036	week104	PeaStim	Percentage	Active
		1.98	%IL10+ cells	pr CD4+ T-cells	P037	week104	PeaStim	Percentage	Active
		14.2	%IL10+ cells	pr CD4+ T-cells	P038	week104	PeaStim	Percentage	Active
		5.44	%IL10+ cells	pr CD4+ T-cells	P039	week104	PeaStim	Percentage	Active
		2.54	%IL10+ cells	pr CD4+ T-cells	P040	week104	PeaStim	Percentage	Active
		5.94	%IL10+ cells	pr CD4+ T-cells	P041	week104	PeaStim	Percentage	placebo
		15.3	%IL10+ cells	pr CD4+ T-cells	P044	week104	PeaStim	Percentage	Active
		6.86	%IL10+ cells	pr CD4+ T-cells	P046	week104	PeaStim	Percentage	placebo
		4.55	%IL10+ cells	pr CD4+ T-cells	P047	week104	PeaStim	Percentage	Active
		6.69	%IL10+ cells	pr CD4+ T-cells	P048	week104	PeaStim	Percentage	Active
		4.2	%IL10+ cells	pr CD4+ T-cells	P049	week104	PeaStim	Percentage	Active
		9.48	%IL10+ cells	pr CD4+ T-cells	P050	week104	PeaStim	Percentage	placebo
		9.26	%IL10+ cells	pr CD4+ T-cells	P051	week104	PeaStim	Percentage	Active
		8.95	%IL10+ cells	pr CD4+ T-cells	P053	week104	PeaStim	Percentage	Active
		6.01	%IL10+ cells	pr CD4+ T-cells	P054	week104	PeaStim	Percentage	Active
		10.3	%IL10+ cells	pr CD4+ T-cells	P056	week104	PeaStim	Percentage	Active
		5.63	%IL10+ cells	pr CD4+ T-cells	P057	week104	PeaStim	Percentage	Active
		10.1	%IL10+ cells	pr CD4+ T-cells	P058	week104	PeaStim	Percentage	Active
		3.5	%IL10+ cells	pr CD4+ T-cells	P059	week104	PeaStim	Percentage	Active
		5.88	%IL10+ cells	pr CD4+ T-cells	P061	week104	PeaStim	Percentage	Active
		2.06	%IL10+ cells	pr CD4+ T-cells	P062	week104	PeaStim	Percentage	Active
		9.57	%IL10+ cells	pr CD4+ T-cells	P064	week104	PeaStim	Percentage	Active
		6.76	%IL10+ cells	pr CD4+ T-cells	P065	week104	PeaStim	Percentage	placebo
		13.9	%IL10+ cells	pr CD4+ T-cells	P066	week104	PeaStim	Percentage	Active
		10.1	%IL10+ cells	pr CD4+ T-cells	P067	week104	PeaStim	Percentage	placebo
		5.33	%IL10+ cells	pr CD4+ T-cells	P068	week104	PeaStim	Percentage	Active
		1.64	%IL10+ cells	pr CD4+ T-cells	P069	week104	PeaStim	Percentage	Active
		6.47	%IL10+ cells	pr CD4+ T-cells	P070	week104	PeaStim	Percentage	Active
		9.71	%IL10+ cells	pr CD4+ T-cells	P071	week104	PeaStim	Percentage	Active
		7.66	%IL10+ cells	pr CD4+ T-cells	P072	week104	PeaStim	Percentage	Active
		7.95	%IL10+ cells	pr CD4+ T-cells	P073	week104	PeaStim	Percentage	Active
		11.7	%IL10+ cells	pr CD4+ T-cells	P074	week104	PeaStim	Percentage	Active
		8.76	%IL10+ cells	pr CD4+ T-cells	P076	week104	PeaStim	Percentage	Active
		2.33	%IL10+ cells	pr CD4+ T-cells	P077	week104	PeaStim	Percentage	Active
		9.55	%IL10+ cells	pr CD4+ T-cells	P078	week104	PeaStim	Percentage	placebo
		6.62	%IL10+ cells	pr CD4+ T-cells	P080	week104	PeaStim	Percentage	Active
		4.8	%IL10+ cells	pr CD4+ T-cells	P081	week104	PeaStim	Percentage	Active
		11.4	%IL10+ cells	pr CD4+ T-cells	P082	week104	PeaStim	Percentage	Active
		9.49	%IL10+ cells	pr CD4+ T-cells	P083	week104	PeaStim	Percentage	Active
		2.23	%IL10+ cells	pr CD4+ T-cells	P084	week104	PeaStim	Percentage	Active
		2.29	%IL10+ cells	pr CD4+ T-cells	P088	week104	PeaStim	Percentage	Active
		9.05	%IL10+ cells	pr CD4+ T-cells	P089	week104	PeaStim	Percentage	Active
		5.11	%IL10+ cells	pr CD4+ T-cells	P091	week104	PeaStim	Percentage	Active
		7.11	%IL10+ cells	pr CD4+ T-cells	P092	week104	PeaStim	Percentage	Active
		3.12	%IL10+ cells	pr CD4+ T-cells	P093	week104	PeaStim	Percentage	Active
		2.16	%IL10+ cells	pr CD4+ T-cells	P095	week104	PeaStim	Percentage	Active
		9.05	%IL10+ cells	pr CD4+ T-cells	P096	week104	PeaStim	Percentage	Active
		7.65	%IL10+ cells	pr CD4+ T-cells	P097	week104	PeaStim	Percentage	Active
		1.9	%IL10+ cells	pr CD4+ T-cells	P098	week104	PeaStim	Percentage	Active
		13	%IL10+ cells	pr CD4+ T-cells	P099	week104	PeaStim	Percentage	Active
		3.67	%IL10+ cells	pr CD4+ T-cells	P100	week104	PeaStim	Percentage	Active
		13.2	%IL10+ cells	pr CD4+ T-cells	P101	week104	PeaStim	Percentage	Active
		5.82	%IL10+ cells	pr CD4+ T-cells	P102	week104	PeaStim	Percentage	Active
		6.98	%IL10+ cells	pr CD4+ T-cells	P103	week104	PeaStim	Percentage	Active
		4.1	%IL10+ cells	pr CD4+ T-cells	P104	week104	PeaStim	Percentage	Active
		3.11	%IL10+ cells	pr CD4+ T-cells	P105	week104	PeaStim	Percentage	Active
		5.43	%IL10+ cells	pr CD4+ T-cells	P106	week104	PeaStim	Percentage	placebo
		4.79	%IL10+ cells	pr CD4+ T-cells	P108	week104	PeaStim	Percentage	Active
		6.54	%IL10+ cells	pr CD4+ T-cells	P109	week104	PeaStim	Percentage	placebo
		3.17	%IL10+ cells	pr CD4+ T-cells	P113	week104	PeaStim	Percentage	Active
		3.82	%IL10+ cells	pr CD4+ T-cells	P114	week104	PeaStim	Percentage	placebo
		5.93	%IL10+ cells	pr CD4+ T-cells	P118	week104	PeaStim	Percentage	placebo
		5.08	%IL10+ cells	pr CD4+ T-cells	P119	week104	PeaStim	Percentage	Active
		1.25	%IL4+ cells	pr CD4+ T-cells	P001	week104	PeaStim	Percentage	Active
		0.81	%IL4+ cells	pr CD4+ T-cells	P002	week104	PeaStim	Percentage	Active
		3.22	%IL4+ cells	pr CD4+ T-cells	P003	week104	PeaStim	Percentage	Active
		1.01	%IL4+ cells	pr CD4+ T-cells	P004	week104	PeaStim	Percentage	Active
		1.68	%IL4+ cells	pr CD4+ T-cells	P005	week104	PeaStim	Percentage	Active
		6.68	%IL4+ cells	pr CD4+ T-cells	P006	week104	PeaStim	Percentage	placebo
		1.66	%IL4+ cells	pr CD4+ T-cells	P007	week104	PeaStim	Percentage	Active
		4.33	%IL4+ cells	pr CD4+ T-cells	P008	week104	PeaStim	Percentage	placebo
		3.11	%IL4+ cells	pr CD4+ T-cells	P009	week104	PeaStim	Percentage	Active
		3.64	%IL4+ cells	pr CD4+ T-cells	P010	week104	PeaStim	Percentage	Active
		2.62	%IL4+ cells	pr CD4+ T-cells	P011	week104	PeaStim	Percentage	Active
		2.19	%IL4+ cells	pr CD4+ T-cells	P012	week104	PeaStim	Percentage	Active
		1.37	%IL4+ cells	pr CD4+ T-cells	P013	week104	PeaStim	Percentage	Active
		0.54	%IL4+ cells	pr CD4+ T-cells	P017	week104	PeaStim	Percentage	Active
		3.64	%IL4+ cells	pr CD4+ T-cells	P018	week104	PeaStim	Percentage	Active
		10.1	%IL4+ cells	pr CD4+ T-cells	P019	week104	PeaStim	Percentage	placebo
		4.49	%IL4+ cells	pr CD4+ T-cells	P020	week104	PeaStim	Percentage	Active
		2.1	%IL4+ cells	pr CD4+ T-cells	P021	week104	PeaStim	Percentage	Active
		4.03	%IL4+ cells	pr CD4+ T-cells	P022	week104	PeaStim	Percentage	Active
		10.5	%IL4+ cells	pr CD4+ T-cells	P023	week104	PeaStim	Percentage	placebo
		2.36	%IL4+ cells	pr CD4+ T-cells	P024	week104	PeaStim	Percentage	Active
		1.13	%IL4+ cells	pr CD4+ T-cells	P025	week104	PeaStim	Percentage	Active
		0.7	%IL4+ cells	pr CD4+ T-cells	P027	week104	PeaStim	Percentage	Active
		2.9	%IL4+ cells	pr CD4+ T-cells	P028	week104	PeaStim	Percentage	Active
		1.07	%IL4+ cells	pr CD4+ T-cells	P029	week104	PeaStim	Percentage	Active
		1.26	%IL4+ cells	pr CD4+ T-cells	P030	week104	PeaStim	Percentage	Active
		2.52	%IL4+ cells	pr CD4+ T-cells	P031	week104	PeaStim	Percentage	Active
		1.07	%IL4+ cells	pr CD4+ T-cells	P032	week104	PeaStim	Percentage	Active
		2.25	%IL4+ cells	pr CD4+ T-cells	P033	week104	PeaStim	Percentage	Active
		4	%IL4+ cells	pr CD4+ T-cells	P034	week104	PeaStim	Percentage	Active
		2.53	%IL4+ cells	pr CD4+ T-cells	P035	week104	PeaStim	Percentage	Active
		6.07	%IL4+ cells	pr CD4+ T-cells	P036	week104	PeaStim	Percentage	Active
		1.19	%IL4+ cells	pr CD4+ T-cells	P037	week104	PeaStim	Percentage	Active
		4.55	%IL4+ cells	pr CD4+ T-cells	P038	week104	PeaStim	Percentage	Active
		3.55	%IL4+ cells	pr CD4+ T-cells	P039	week104	PeaStim	Percentage	Active
		4.24	%IL4+ cells	pr CD4+ T-cells	P040	week104	PeaStim	Percentage	Active
		6.39	%IL4+ cells	pr CD4+ T-cells	P041	week104	PeaStim	Percentage	placebo
		6.64	%IL4+ cells	pr CD4+ T-cells	P044	week104	PeaStim	Percentage	Active
		2.94	%IL4+ cells	pr CD4+ T-cells	P046	week104	PeaStim	Percentage	placebo
		1.65	%IL4+ cells	pr CD4+ T-cells	P047	week104	PeaStim	Percentage	Active
		2.55	%IL4+ cells	pr CD4+ T-cells	P048	week104	PeaStim	Percentage	Active
		1.68	%IL4+ cells	pr CD4+ T-cells	P049	week104	PeaStim	Percentage	Active
		4.74	%IL4+ cells	pr CD4+ T-cells	P050	week104	PeaStim	Percentage	placebo
		4.17	%IL4+ cells	pr CD4+ T-cells	P051	week104	PeaStim	Percentage	Active
		2.19	%IL4+ cells	pr CD4+ T-cells	P053	week104	PeaStim	Percentage	Active
		3.37	%IL4+ cells	pr CD4+ T-cells	P054	week104	PeaStim	Percentage	Active
		3.08	%IL4+ cells	pr CD4+ T-cells	P056	week104	PeaStim	Percentage	Active
		2.25	%IL4+ cells	pr CD4+ T-cells	P057	week104	PeaStim	Percentage	Active
		0.92	%IL4+ cells	pr CD4+ T-cells	P058	week104	PeaStim	Percentage	Active
		2.98	%IL4+ cells	pr CD4+ T-cells	P059	week104	PeaStim	Percentage	Active
		3.53	%IL4+ cells	pr CD4+ T-cells	P061	week104	PeaStim	Percentage	Active
		1.03	%IL4+ cells	pr CD4+ T-cells	P062	week104	PeaStim	Percentage	Active
		2.13	%IL4+ cells	pr CD4+ T-cells	P064	week104	PeaStim	Percentage	Active
		1.69	%IL4+ cells	pr CD4+ T-cells	P065	week104	PeaStim	Percentage	placebo
		3.91	%IL4+ cells	pr CD4+ T-cells	P066	week104	PeaStim	Percentage	Active
		2.96	%IL4+ cells	pr CD4+ T-cells	P067	week104	PeaStim	Percentage	placebo
		2.86	%IL4+ cells	pr CD4+ T-cells	P068	week104	PeaStim	Percentage	Active
		0	%IL4+ cells	pr CD4+ T-cells	P069	week104	PeaStim	Percentage	Active
		1.18	%IL4+ cells	pr CD4+ T-cells	P070	week104	PeaStim	Percentage	Active
		2.43	%IL4+ cells	pr CD4+ T-cells	P071	week104	PeaStim	Percentage	Active
		0.4	%IL4+ cells	pr CD4+ T-cells	P072	week104	PeaStim	Percentage	Active
		5.68	%IL4+ cells	pr CD4+ T-cells	P073	week104	PeaStim	Percentage	Active
		0.75	%IL4+ cells	pr CD4+ T-cells	P074	week104	PeaStim	Percentage	Active
		3.65	%IL4+ cells	pr CD4+ T-cells	P076	week104	PeaStim	Percentage	Active
		2.33	%IL4+ cells	pr CD4+ T-cells	P077	week104	PeaStim	Percentage	Active
		3.61	%IL4+ cells	pr CD4+ T-cells	P078	week104	PeaStim	Percentage	placebo
		2.65	%IL4+ cells	pr CD4+ T-cells	P080	week104	PeaStim	Percentage	Active
		2.4	%IL4+ cells	pr CD4+ T-cells	P081	week104	PeaStim	Percentage	Active
		1.63	%IL4+ cells	pr CD4+ T-cells	P082	week104	PeaStim	Percentage	Active
		2.55	%IL4+ cells	pr CD4+ T-cells	P083	week104	PeaStim	Percentage	Active
		2.79	%IL4+ cells	pr CD4+ T-cells	P084	week104	PeaStim	Percentage	Active
		0.57	%IL4+ cells	pr CD4+ T-cells	P088	week104	PeaStim	Percentage	Active
		6.24	%IL4+ cells	pr CD4+ T-cells	P089	week104	PeaStim	Percentage	Active
		1.14	%IL4+ cells	pr CD4+ T-cells	P091	week104	PeaStim	Percentage	Active
		2.11	%IL4+ cells	pr CD4+ T-cells	P092	week104	PeaStim	Percentage	Active
		1.56	%IL4+ cells	pr CD4+ T-cells	P093	week104	PeaStim	Percentage	Active
		2.16	%IL4+ cells	pr CD4+ T-cells	P095	week104	PeaStim	Percentage	Active
		4.07	%IL4+ cells	pr CD4+ T-cells	P096	week104	PeaStim	Percentage	Active
		0.88	%IL4+ cells	pr CD4+ T-cells	P097	week104	PeaStim	Percentage	Active
		1.9	%IL4+ cells	pr CD4+ T-cells	P098	week104	PeaStim	Percentage	Active
		2.82	%IL4+ cells	pr CD4+ T-cells	P099	week104	PeaStim	Percentage	Active
		1.22	%IL4+ cells	pr CD4+ T-cells	P100	week104	PeaStim	Percentage	Active
		3.65	%IL4+ cells	pr CD4+ T-cells	P101	week104	PeaStim	Percentage	Active
		2.22	%IL4+ cells	pr CD4+ T-cells	P102	week104	PeaStim	Percentage	Active
		1.16	%IL4+ cells	pr CD4+ T-cells	P103	week104	PeaStim	Percentage	Active
		1.03	%IL4+ cells	pr CD4+ T-cells	P104	week104	PeaStim	Percentage	Active
		0.58	%IL4+ cells	pr CD4+ T-cells	P105	week104	PeaStim	Percentage	Active
		0.54	%IL4+ cells	pr CD4+ T-cells	P106	week104	PeaStim	Percentage	placebo
		0.21	%IL4+ cells	pr CD4+ T-cells	P108	week104	PeaStim	Percentage	Active
		1.15	%IL4+ cells	pr CD4+ T-cells	P109	week104	PeaStim	Percentage	placebo
		1.12	%IL4+ cells	pr CD4+ T-cells	P113	week104	PeaStim	Percentage	Active
		3.06	%IL4+ cells	pr CD4+ T-cells	P114	week104	PeaStim	Percentage	placebo
		0.49	%IL4+ cells	pr CD4+ T-cells	P118	week104	PeaStim	Percentage	placebo
		1.23	%IL4+ cells	pr CD4+ T-cells	P119	week104	PeaStim	Percentage	Active

## Sheet: Figure1cd
Figure 1c & Figure1d		PID	Stim	Time	Marker	source	Outcome	Value
		P003	PeaStim	W104	SCD40L	Supernatant	Active	3.1875
		P033	PeaStim	W104	SCD40L	Supernatant	Active	3.75
		P037	PeaStim	W104	SCD40L	Supernatant	Active	2.8125
		P077	PeaStim	W104	SCD40L	Supernatant	Active	3.1875
		P103	PeaStim	W104	SCD40L	Supernatant	Active	3.1875
		P104	PeaStim	W104	SCD40L	Supernatant	Active	3.5625
		P088	PeaStim	W104	SCD40L	Supernatant	Active	3
		P076	PeaStim	W104	SCD40L	Supernatant	Active	3.1875
		P084	PeaStim	W104	SCD40L	Supernatant	Active	3.14062
		P099	PeaStim	W104	SCD40L	Supernatant	Active	2.90625
		P012	PeaStim	W104	SCD40L	Supernatant	Active	3.65625
		P061	PeaStim	W104	SCD40L	Supernatant	Active	3.75
		P069	PeaStim	W104	SCD40L	Supernatant	Active	3.09375
		P082	PeaStim	W104	SCD40L	Supernatant	Active	3.75
		P019	PeaStim	W104	SCD40L	Supernatant	placebo	2.57812
		P023	PeaStim	W104	SCD40L	Supernatant	placebo	2.34375
		P050	PeaStim	W104	SCD40L	Supernatant	placebo	2.8125
		P041	PeaStim	W104	SCD40L	Supernatant	placebo	3.28125
		P065	PeaStim	W104	SCD40L	Supernatant	placebo	2.34375
		P016	PeaStim	W104	SCD40L	Supernatant	placebo	1.21875
		P066	PeaStim	W104	SCD40L	Supernatant	Active	1.6875
		P082	PeaStim	W104	SCD40L	Supernatant	Active	2.0625
		P098	PeaStim	W104	SCD40L	Supernatant	Active	1.59375
		P046	PeaStim	W104	SCD40L	Supernatant	placebo	1.5
		P003	PeaStim	W104	FLT3L	Supernatant	Active	4.37037
		P033	PeaStim	W104	FLT3L	Supernatant	Active	4.66667
		P037	PeaStim	W104	FLT3L	Supernatant	Active	4.81481
		P077	PeaStim	W104	FLT3L	Supernatant	Active	3.7037
		P103	PeaStim	W104	FLT3L	Supernatant	Active	4
		P104	PeaStim	W104	FLT3L	Supernatant	Active	6.96296
		P088	PeaStim	W104	FLT3L	Supernatant	Active	5.48148
		P076	PeaStim	W104	FLT3L	Supernatant	Active	3.25926
		P084	PeaStim	W104	FLT3L	Supernatant	Active	4.44444
		P099	PeaStim	W104	FLT3L	Supernatant	Active	3.48148
		P012	PeaStim	W104	FLT3L	Supernatant	Active	4.74074
		P061	PeaStim	W104	FLT3L	Supernatant	Active	5.40741
		P069	PeaStim	W104	FLT3L	Supernatant	Active	4.07407
		P082	PeaStim	W104	FLT3L	Supernatant	Active	5.77778
		P019	PeaStim	W104	FLT3L	Supernatant	placebo	2.96296
		P023	PeaStim	W104	FLT3L	Supernatant	placebo	3.33333
		P050	PeaStim	W104	FLT3L	Supernatant	placebo	3.40741
		P041	PeaStim	W104	FLT3L	Supernatant	placebo	4.22222
		P065	PeaStim	W104	FLT3L	Supernatant	placebo	3.62963
		P016	PeaStim	W104	FLT3L	Supernatant	placebo	1.77778
		P066	PeaStim	W104	FLT3L	Supernatant	Active	2.44444
		P082	PeaStim	W104	FLT3L	Supernatant	Active	2.74074
		P098	PeaStim	W104	FLT3L	Supernatant	Active	2.44444
		P046	PeaStim	W104	FLT3L	Supernatant	placebo	2.37037
		P003	PeaStim	W104	IFNA2	Supernatant	Active	2.52809
		P033	PeaStim	W104	IFNA2	Supernatant	Active	2.76404
		P037	PeaStim	W104	IFNA2	Supernatant	Active	3.74157
		P077	PeaStim	W104	IFNA2	Supernatant	Active	2.35955
		P103	PeaStim	W104	IFNA2	Supernatant	Active	2.69663
		P104	PeaStim	W104	IFNA2	Supernatant	Active	2.54494
		P088	PeaStim	W104	IFNA2	Supernatant	Active	2.64607
		P076	PeaStim	W104	IFNA2	Supernatant	Active	2.88202
		P084	PeaStim	W104	IFNA2	Supernatant	Active	2.62921
		P099	PeaStim	W104	IFNA2	Supernatant	Active	2.69663
		P012	PeaStim	W104	IFNA2	Supernatant	Active	2.61236
		P061	PeaStim	W104	IFNA2	Supernatant	Active	2.73034
		P069	PeaStim	W104	IFNA2	Supernatant	Active	3.70787
		P082	PeaStim	W104	IFNA2	Supernatant	Active	2.76404
		P019	PeaStim	W104	IFNA2	Supernatant	placebo	2.1236
		P023	PeaStim	W104	IFNA2	Supernatant	placebo	2.20787
		P050	PeaStim	W104	IFNA2	Supernatant	placebo	2.25843
		P041	PeaStim	W104	IFNA2	Supernatant	placebo	3.11798
		P065	PeaStim	W104	IFNA2	Supernatant	placebo	2.42697
		P016	PeaStim	W104	IFNA2	Supernatant	placebo	2.08989
		P066	PeaStim	W104	IFNA2	Supernatant	Active	2.35955
		P082	PeaStim	W104	IFNA2	Supernatant	Active	2.19101
		P098	PeaStim	W104	IFNA2	Supernatant	Active	2.19101
		P046	PeaStim	W104	IFNA2	Supernatant	placebo	2.00562
		P003	PeaStim	W104	IL4	Supernatant	Active	13.08
		P033	PeaStim	W104	IL4	Supernatant	Active	11.76
		P037	PeaStim	W104	IL4	Supernatant	Active	15.12
		P077	PeaStim	W104	IL4	Supernatant	Active	3.768
		P103	PeaStim	W104	IL4	Supernatant	Active	11.064
		P104	PeaStim	W104	IL4	Supernatant	Active	17.112
		P088	PeaStim	W104	IL4	Supernatant	Active	10.608
		P076	PeaStim	W104	IL4	Supernatant	Active	8.928
		P084	PeaStim	W104	IL4	Supernatant	Active	11.712
		P099	PeaStim	W104	IL4	Supernatant	Active	10.128
		P012	PeaStim	W104	IL4	Supernatant	Active	10.992
		P061	PeaStim	W104	IL4	Supernatant	Active	18.384
		P069	PeaStim	W104	IL4	Supernatant	Active	12.48
		P082	PeaStim	W104	IL4	Supernatant	Active	19.104
		P019	PeaStim	W104	IL4	Supernatant	placebo	60.552
		P023	PeaStim	W104	IL4	Supernatant	placebo	45.12
		P050	PeaStim	W104	IL4	Supernatant	placebo	20.064
		P041	PeaStim	W104	IL4	Supernatant	placebo	80.688
		P065	PeaStim	W104	IL4	Supernatant	placebo	73.728
		P016	PeaStim	W104	IL4	Supernatant	placebo	6.168
		P066	PeaStim	W104	IL4	Supernatant	Active	5.28
		P082	PeaStim	W104	IL4	Supernatant	Active	6.192
		P098	PeaStim	W104	IL4	Supernatant	Active	6.456
		P046	PeaStim	W104	IL4	Supernatant	placebo	11.28
		P003	PeaStim	W104	IL5	Supernatant	Active	353.276
		P033	PeaStim	W104	IL5	Supernatant	Active	46.8621
		P037	PeaStim	W104	IL5	Supernatant	Active	296.224
		P077	PeaStim	W104	IL5	Supernatant	Active	91.1379
		P103	PeaStim	W104	IL5	Supernatant	Active	41.4828
		P104	PeaStim	W104	IL5	Supernatant	Active	293.276
		P088	PeaStim	W104	IL5	Supernatant	Active	16.9655
		P076	PeaStim	W104	IL5	Supernatant	Active	85.0345
		P084	PeaStim	W104	IL5	Supernatant	Active	135.724
		P099	PeaStim	W104	IL5	Supernatant	Active	196.966
		P012	PeaStim	W104	IL5	Supernatant	Active	200.379
		P061	PeaStim	W104	IL5	Supernatant	Active	219.621
		P069	PeaStim	W104	IL5	Supernatant	Active	56.069
		P082	PeaStim	W104	IL5	Supernatant	Active	454.655
		P019	PeaStim	W104	IL5	Supernatant	placebo	1673.59
		P023	PeaStim	W104	IL5	Supernatant	placebo	2652.26
		P050	PeaStim	W104	IL5	Supernatant	placebo	728.276
		P041	PeaStim	W104	IL5	Supernatant	placebo	3508.76
		P065	PeaStim	W104	IL5	Supernatant	placebo	2487.1
		P016	PeaStim	W104	IL5	Supernatant	placebo	157.345
		P066	PeaStim	W104	IL5	Supernatant	Active	24.5172
		P082	PeaStim	W104	IL5	Supernatant	Active	186.414
		P098	PeaStim	W104	IL5	Supernatant	Active	140.172
		P046	PeaStim	W104	IL5	Supernatant	placebo	513.517
		P003	PeaStim	W104	IL9	Supernatant	Active	12.5294
		P033	PeaStim	W104	IL9	Supernatant	Active	4.72059
		P037	PeaStim	W104	IL9	Supernatant	Active	14.2059
		P077	PeaStim	W104	IL9	Supernatant	Active	5.33824
		P103	PeaStim	W104	IL9	Supernatant	Active	4.03676
		P104	PeaStim	W104	IL9	Supernatant	Active	12.1324
		P088	PeaStim	W104	IL9	Supernatant	Active	3.77206
		P076	PeaStim	W104	IL9	Supernatant	Active	4.61029
		P084	PeaStim	W104	IL9	Supernatant	Active	5.55882
		P099	PeaStim	W104	IL9	Supernatant	Active	6.52941
		P012	PeaStim	W104	IL9	Supernatant	Active	5.82353
		P061	PeaStim	W104	IL9	Supernatant	Active	8.69118
		P069	PeaStim	W104	IL9	Supernatant	Active	5.42647
		P082	PeaStim	W104	IL9	Supernatant	Active	18.1544
		P019	PeaStim	W104	IL9	Supernatant	placebo	113.029
		P023	PeaStim	W104	IL9	Supernatant	placebo	268.235
		P050	PeaStim	W104	IL9	Supernatant	placebo	30.9485
		P041	PeaStim	W104	IL9	Supernatant	placebo	394.919
		P065	PeaStim	W104	IL9	Supernatant	placebo	178.191
		P016	PeaStim	W104	IL9	Supernatant	placebo	10.7647
		P066	PeaStim	W104	IL9	Supernatant	Active	5.53676
		P082	PeaStim	W104	IL9	Supernatant	Active	10.4779
		P098	PeaStim	W104	IL9	Supernatant	Active	6
		P046	PeaStim	W104	IL9	Supernatant	placebo	20.0735
		P003	PeaStim	W104	IL12P70	Supernatant	Active	1.61029
		P033	PeaStim	W104	IL12P70	Supernatant	Active	1.125
		P037	PeaStim	W104	IL12P70	Supernatant	Active	1.41176
		P077	PeaStim	W104	IL12P70	Supernatant	Active	1.5
		P103	PeaStim	W104	IL12P70	Supernatant	Active	1.23529
		P104	PeaStim	W104	IL12P70	Supernatant	Active	1.76471
		P088	PeaStim	W104	IL12P70	Supernatant	Active	1.14706
		P076	PeaStim	W104	IL12P70	Supernatant	Active	1.27941
		P084	PeaStim	W104	IL12P70	Supernatant	Active	1.16912
		P099	PeaStim	W104	IL12P70	Supernatant	Active	1.45588
		P012	PeaStim	W104	IL12P70	Supernatant	Active	1.36765
		P061	PeaStim	W104	IL12P70	Supernatant	Active	1.63235
		P069	PeaStim	W104	IL12P70	Supernatant	Active	1.43382
		P082	PeaStim	W104	IL12P70	Supernatant	Active	1.5
		P019	PeaStim	W104	IL12P70	Supernatant	placebo	1.125
		P023	PeaStim	W104	IL12P70	Supernatant	placebo	1.01471
		P050	PeaStim	W104	IL12P70	Supernatant	placebo	1.19118
		P041	PeaStim	W104	IL12P70	Supernatant	placebo	1.27941
		P065	PeaStim	W104	IL12P70	Supernatant	placebo	1.125
		P016	PeaStim	W104	IL12P70	Supernatant	placebo	1.125
		P066	PeaStim	W104	IL12P70	Supernatant	Active	1.14706
		P082	PeaStim	W104	IL12P70	Supernatant	Active	1.23529
		P098	PeaStim	W104	IL12P70	Supernatant	Active	1.14706
		P046	PeaStim	W104	IL12P70	Supernatant	placebo	1.08088
		P003	PeaStim	W104	IL13	Supernatant	Active	3.375
		P033	PeaStim	W104	IL13	Supernatant	Active	2.37
		P037	PeaStim	W104	IL13	Supernatant	Active	5.1
		P077	PeaStim	W104	IL13	Supernatant	Active	2.55
		P103	PeaStim	W104	IL13	Supernatant	Active	2.37
		P104	PeaStim	W104	IL13	Supernatant	Active	4.56
		P088	PeaStim	W104	IL13	Supernatant	Active	2.46
		P076	PeaStim	W104	IL13	Supernatant	Active	2.88
		P084	PeaStim	W104	IL13	Supernatant	Active	2.91
		P099	PeaStim	W104	IL13	Supernatant	Active	3.165
		P012	PeaStim	W104	IL13	Supernatant	Active	3.36
		P061	PeaStim	W104	IL13	Supernatant	Active	4.29
		P069	PeaStim	W104	IL13	Supernatant	Active	2.61
		P082	PeaStim	W104	IL13	Supernatant	Active	4.65
		P019	PeaStim	W104	IL13	Supernatant	placebo	11.91
		P023	PeaStim	W104	IL13	Supernatant	placebo	30.675
		P050	PeaStim	W104	IL13	Supernatant	placebo	5.85
		P041	PeaStim	W104	IL13	Supernatant	placebo	42.75
		P065	PeaStim	W104	IL13	Supernatant	placebo	29.73
		P016	PeaStim	W104	IL13	Supernatant	placebo	13.86
		P066	PeaStim	W104	IL13	Supernatant	Active	5.595
		P082	PeaStim	W104	IL13	Supernatant	Active	13.71
		P098	PeaStim	W104	IL13	Supernatant	Active	9.21
		P046	PeaStim	W104	IL13	Supernatant	placebo	47.58
		P003	PeaStim	W104	IL17E.IL.25	Supernatant	Active	2.64935
		P033	PeaStim	W104	IL17E.IL.25	Supernatant	Active	2.1039
		P037	PeaStim	W104	IL17E.IL.25	Supernatant	Active	2.14286
		P077	PeaStim	W104	IL17E.IL.25	Supernatant	Active	2.33766
		P103	PeaStim	W104	IL17E.IL.25	Supernatant	Active	2.45455
		P104	PeaStim	W104	IL17E.IL.25	Supernatant	Active	3.05844
		P088	PeaStim	W104	IL17E.IL.25	Supernatant	Active	1.83117
		P076	PeaStim	W104	IL17E.IL.25	Supernatant	Active	2.18182
		P084	PeaStim	W104	IL17E.IL.25	Supernatant	Active	2.41558
		P099	PeaStim	W104	IL17E.IL.25	Supernatant	Active	2.64935
		P012	PeaStim	W104	IL17E.IL.25	Supernatant	Active	2.18182
		P061	PeaStim	W104	IL17E.IL.25	Supernatant	Active	2.74675
		P069	PeaStim	W104	IL17E.IL.25	Supernatant	Active	2.37662
		P082	PeaStim	W104	IL17E.IL.25	Supernatant	Active	2.64935
		P019	PeaStim	W104	IL17E.IL.25	Supernatant	placebo	2.02597
		P023	PeaStim	W104	IL17E.IL.25	Supernatant	placebo	1.94805
		P050	PeaStim	W104	IL17E.IL.25	Supernatant	placebo	2.16234
		P041	PeaStim	W104	IL17E.IL.25	Supernatant	placebo	1.90909
		P065	PeaStim	W104	IL17E.IL.25	Supernatant	placebo	2.08442
		P016	PeaStim	W104	IL17E.IL.25	Supernatant	placebo	NA
		P066	PeaStim	W104	IL17E.IL.25	Supernatant	Active	NA
		P082	PeaStim	W104	IL17E.IL.25	Supernatant	Active	NA
		P098	PeaStim	W104	IL17E.IL.25	Supernatant	Active	NA
		P046	PeaStim	W104	IL17E.IL.25	Supernatant	placebo	NA
		P003	PeaStim	W104	MCP1.CCL2	Supernatant	Active	1575.65
		P033	PeaStim	W104	MCP1.CCL2	Supernatant	Active	1652.2
		P037	PeaStim	W104	MCP1.CCL2	Supernatant	Active	1650.77
		P077	PeaStim	W104	MCP1.CCL2	Supernatant	Active	1616.23
		P103	PeaStim	W104	MCP1.CCL2	Supernatant	Active	1598.57
		P104	PeaStim	W104	MCP1.CCL2	Supernatant	Active	1616.23
		P088	PeaStim	W104	MCP1.CCL2	Supernatant	Active	1433.51
		P076	PeaStim	W104	MCP1.CCL2	Supernatant	Active	1635.96
		P084	PeaStim	W104	MCP1.CCL2	Supernatant	Active	1618.33
		P099	PeaStim	W104	MCP1.CCL2	Supernatant	Active	1607.75
		P012	PeaStim	W104	MCP1.CCL2	Supernatant	Active	1621.14
		P061	PeaStim	W104	MCP1.CCL2	Supernatant	Active	1585.18
		P069	PeaStim	W104	MCP1.CCL2	Supernatant	Active	1620.11
		P082	PeaStim	W104	MCP1.CCL2	Supernatant	Active	1571.78
		P019	PeaStim	W104	MCP1.CCL2	Supernatant	placebo	1492.76
		P023	PeaStim	W104	MCP1.CCL2	Supernatant	placebo	1013.4
		P050	PeaStim	W104	MCP1.CCL2	Supernatant	placebo	1561.89
		P041	PeaStim	W104	MCP1.CCL2	Supernatant	placebo	1169.66
		P065	PeaStim	W104	MCP1.CCL2	Supernatant	placebo	881.845
		P016	PeaStim	W104	MCP1.CCL2	Supernatant	placebo	1515.09
		P066	PeaStim	W104	MCP1.CCL2	Supernatant	Active	1497.31
		P082	PeaStim	W104	MCP1.CCL2	Supernatant	Active	1378.45
		P098	PeaStim	W104	MCP1.CCL2	Supernatant	Active	1451.75
		P046	PeaStim	W104	MCP1.CCL2	Supernatant	placebo	1547.49
		P003	PeaStim	W104	MCP3.CCL7	Supernatant	Active	34.8358
		P033	PeaStim	W104	MCP3.CCL7	Supernatant	Active	69.3134
		P037	PeaStim	W104	MCP3.CCL7	Supernatant	Active	127.172
		P077	PeaStim	W104	MCP3.CCL7	Supernatant	Active	35.4627
		P103	PeaStim	W104	MCP3.CCL7	Supernatant	Active	103.597
		P104	PeaStim	W104	MCP3.CCL7	Supernatant	Active	105.694
		P088	PeaStim	W104	MCP3.CCL7	Supernatant	Active	18.7463
		P076	PeaStim	W104	MCP3.CCL7	Supernatant	Active	101.746
		P084	PeaStim	W104	MCP3.CCL7	Supernatant	Active	69.7761
		P099	PeaStim	W104	MCP3.CCL7	Supernatant	Active	107.679
		P012	PeaStim	W104	MCP3.CCL7	Supernatant	Active	38.7463
		P061	PeaStim	W104	MCP3.CCL7	Supernatant	Active	316.276
		P069	PeaStim	W104	MCP3.CCL7	Supernatant	Active	233.045
		P082	PeaStim	W104	MCP3.CCL7	Supernatant	Active	78.4104
		P019	PeaStim	W104	MCP3.CCL7	Supernatant	placebo	27.5373
		P023	PeaStim	W104	MCP3.CCL7	Supernatant	placebo	6.41791
		P050	PeaStim	W104	MCP3.CCL7	Supernatant	placebo	41.6269
		P041	PeaStim	W104	MCP3.CCL7	Supernatant	placebo	16.9552
		P065	PeaStim	W104	MCP3.CCL7	Supernatant	placebo	12.2985
		P016	PeaStim	W104	MCP3.CCL7	Supernatant	placebo	19.3134
		P066	PeaStim	W104	MCP3.CCL7	Supernatant	Active	216.881
		P082	PeaStim	W104	MCP3.CCL7	Supernatant	Active	87.3731
		P098	PeaStim	W104	MCP3.CCL7	Supernatant	Active	21.4403
		P046	PeaStim	W104	MCP3.CCL7	Supernatant	placebo	23.0522

## Sheet: Figure1ef
Figure 1e & Figure1f		PID	Stim	Time	Marker	source	Outcome	Value
		P003	PeaStim	W0	Eotaxin	Supernatant	Active	1.36552
		P033	PeaStim	W0	Eotaxin	Supernatant	Active	3
		P037	PeaStim	W0	Eotaxin	Supernatant	Active	1.48966
		P077	PeaStim	W0	Eotaxin	Supernatant	Active	1.73793
		P088	PeaStim	W0	Eotaxin	Supernatant	Active	1.69655
		P103	PeaStim	W0	Eotaxin	Supernatant	Active	1.82069
		P104	PeaStim	W0	Eotaxin	Supernatant	Active	2.02759
		P076	PeaStim	W0	Eotaxin	Supernatant	Active	2.46207
		P084	PeaStim	W0	Eotaxin	Supernatant	Active	2.85517
		P099	PeaStim	W0	Eotaxin	Supernatant	Active	3.16552
		P066	PeaStim	W0	Eotaxin	Supernatant	Active	1.82069
		P029	PeaStim	W0	Eotaxin	Supernatant	Active	2.6069
		P098	PeaStim	W0	Eotaxin	Supernatant	Active	2.77241
		P082	PeaStim	W0	Eotaxin	Supernatant	Active	2.44138
		P003	PeaStim	W104	Eotaxin	Supernatant	Active	2.97931
		P033	PeaStim	W104	Eotaxin	Supernatant	Active	3.02069
		P037	PeaStim	W104	Eotaxin	Supernatant	Active	2.37931
		P077	PeaStim	W104	Eotaxin	Supernatant	Active	2.77241
		P103	PeaStim	W104	Eotaxin	Supernatant	Active	2.33793
		P104	PeaStim	W104	Eotaxin	Supernatant	Active	2.1931
		P088	PeaStim	W104	Eotaxin	Supernatant	Active	3.22759
		P076	PeaStim	W104	Eotaxin	Supernatant	Active	3.22759
		P084	PeaStim	W104	Eotaxin	Supernatant	Active	3.31034
		P099	PeaStim	W104	Eotaxin	Supernatant	Active	2.52414
		P012	PeaStim	W104	Eotaxin	Supernatant	Active	3.22759
		P061	PeaStim	W104	Eotaxin	Supernatant	Active	2.85517
		P069	PeaStim	W104	Eotaxin	Supernatant	Active	2.97931
		P082	PeaStim	W104	Eotaxin	Supernatant	Active	3.47586
		P066	PeaStim	W104	Eotaxin	Supernatant	Active	2.56552
		P082	PeaStim	W104	Eotaxin	Supernatant	Active	2.97931
		P098	PeaStim	W104	Eotaxin	Supernatant	Active	3.14483
		P003	PeaStim	W0	GCSF	Supernatant	Active	17.3846
		P033	PeaStim	W0	GCSF	Supernatant	Active	38.7385
		P037	PeaStim	W0	GCSF	Supernatant	Active	71.3846
		P077	PeaStim	W0	GCSF	Supernatant	Active	336.492
		P088	PeaStim	W0	GCSF	Supernatant	Active	79.7077
		P103	PeaStim	W0	GCSF	Supernatant	Active	184.031
		P104	PeaStim	W0	GCSF	Supernatant	Active	21.5231
		P076	PeaStim	W0	GCSF	Supernatant	Active	22.3538
		P084	PeaStim	W0	GCSF	Supernatant	Active	33.8769
		P099	PeaStim	W0	GCSF	Supernatant	Active	71.8923
		P066	PeaStim	W0	GCSF	Supernatant	Active	150.246
		P029	PeaStim	W0	GCSF	Supernatant	Active	238.462
		P098	PeaStim	W0	GCSF	Supernatant	Active	9.78462
		P082	PeaStim	W0	GCSF	Supernatant	Active	544.215
		P003	PeaStim	W104	GCSF	Supernatant	Active	109.215
		P033	PeaStim	W104	GCSF	Supernatant	Active	8.18462
		P037	PeaStim	W104	GCSF	Supernatant	Active	18.5538
		P077	PeaStim	W104	GCSF	Supernatant	Active	79.4154
		P103	PeaStim	W104	GCSF	Supernatant	Active	49.0462
		P104	PeaStim	W104	GCSF	Supernatant	Active	21.4769
		P088	PeaStim	W104	GCSF	Supernatant	Active	20.2769
		P076	PeaStim	W104	GCSF	Supernatant	Active	11.2462
		P084	PeaStim	W104	GCSF	Supernatant	Active	14.8769
		P099	PeaStim	W104	GCSF	Supernatant	Active	96.9231
		P012	PeaStim	W104	GCSF	Supernatant	Active	28.1538
		P061	PeaStim	W104	GCSF	Supernatant	Active	29.2923
		P069	PeaStim	W104	GCSF	Supernatant	Active	26.4308
		P082	PeaStim	W104	GCSF	Supernatant	Active	38.6462
		P066	PeaStim	W104	GCSF	Supernatant	Active	24.6308
		P082	PeaStim	W104	GCSF	Supernatant	Active	12
		P098	PeaStim	W104	GCSF	Supernatant	Active	7.8
		P003	PeaStim	W0	GMCSF	Supernatant	Active	54
		P033	PeaStim	W0	GMCSF	Supernatant	Active	16.4348
		P037	PeaStim	W0	GMCSF	Supernatant	Active	30.6261
		P077	PeaStim	W0	GMCSF	Supernatant	Active	222.926
		P088	PeaStim	W0	GMCSF	Supernatant	Active	31.7217
		P103	PeaStim	W0	GMCSF	Supernatant	Active	41.9478
		P104	PeaStim	W0	GMCSF	Supernatant	Active	38.7913
		P076	PeaStim	W0	GMCSF	Supernatant	Active	16.1739
		P084	PeaStim	W0	GMCSF	Supernatant	Active	22.4217
		P099	PeaStim	W0	GMCSF	Supernatant	Active	28.8261
		P066	PeaStim	W0	GMCSF	Supernatant	Active	79.9043
		P029	PeaStim	W0	GMCSF	Supernatant	Active	72.0783
		P098	PeaStim	W0	GMCSF	Supernatant	Active	19.0043
		P082	PeaStim	W0	GMCSF	Supernatant	Active	98.0087
		P003	PeaStim	W104	GMCSF	Supernatant	Active	66.8609
		P033	PeaStim	W104	GMCSF	Supernatant	Active	10.4087
		P037	PeaStim	W104	GMCSF	Supernatant	Active	23.2957
		P077	PeaStim	W104	GMCSF	Supernatant	Active	143.27
		P103	PeaStim	W104	GMCSF	Supernatant	Active	25.0304
		P104	PeaStim	W104	GMCSF	Supernatant	Active	22.5391
		P088	PeaStim	W104	GMCSF	Supernatant	Active	12.0261
		P076	PeaStim	W104	GMCSF	Supernatant	Active	16.9304
		P084	PeaStim	W104	GMCSF	Supernatant	Active	13.8391
		P099	PeaStim	W104	GMCSF	Supernatant	Active	37.8783
		P012	PeaStim	W104	GMCSF	Supernatant	Active	22.0696
		P061	PeaStim	W104	GMCSF	Supernatant	Active	29.1783
		P069	PeaStim	W104	GMCSF	Supernatant	Active	41.2957
		P082	PeaStim	W104	GMCSF	Supernatant	Active	35.8696
		P066	PeaStim	W104	GMCSF	Supernatant	Active	15.8348
		P082	PeaStim	W104	GMCSF	Supernatant	Active	10.6043
		P098	PeaStim	W104	GMCSF	Supernatant	Active	6.49565
		P003	PeaStim	W0	IL1RA	Supernatant	Active	203.804
		P033	PeaStim	W0	IL1RA	Supernatant	Active	221.958
		P037	PeaStim	W0	IL1RA	Supernatant	Active	412.682
		P077	PeaStim	W0	IL1RA	Supernatant	Active	252.897
		P088	PeaStim	W0	IL1RA	Supernatant	Active	201.421
		P103	PeaStim	W0	IL1RA	Supernatant	Active	364.234
		P104	PeaStim	W0	IL1RA	Supernatant	Active	427.29
		P076	PeaStim	W0	IL1RA	Supernatant	Active	321.981
		P084	PeaStim	W0	IL1RA	Supernatant	Active	341.103
		P099	PeaStim	W0	IL1RA	Supernatant	Active	412.864
		P066	PeaStim	W0	IL1RA	Supernatant	Active	350.271
		P029	PeaStim	W0	IL1RA	Supernatant	Active	328.458
		P098	PeaStim	W0	IL1RA	Supernatant	Active	292.206
		P082	PeaStim	W0	IL1RA	Supernatant	Active	526.977
		P003	PeaStim	W104	IL1RA	Supernatant	Active	291.533
		P033	PeaStim	W104	IL1RA	Supernatant	Active	174.364
		P037	PeaStim	W104	IL1RA	Supernatant	Active	247.43
		P077	PeaStim	W104	IL1RA	Supernatant	Active	65.6495
		P103	PeaStim	W104	IL1RA	Supernatant	Active	321.561
		P104	PeaStim	W104	IL1RA	Supernatant	Active	322.907
		P088	PeaStim	W104	IL1RA	Supernatant	Active	155.467
		P076	PeaStim	W104	IL1RA	Supernatant	Active	109.009
		P084	PeaStim	W104	IL1RA	Supernatant	Active	229.43
		P099	PeaStim	W104	IL1RA	Supernatant	Active	445.542
		P012	PeaStim	W104	IL1RA	Supernatant	Active	166.009
		P061	PeaStim	W104	IL1RA	Supernatant	Active	232.822
		P069	PeaStim	W104	IL1RA	Supernatant	Active	223.907
		P082	PeaStim	W104	IL1RA	Supernatant	Active	318.841
		P066	PeaStim	W104	IL1RA	Supernatant	Active	24.6589
		P082	PeaStim	W104	IL1RA	Supernatant	Active	22.3458
		P098	PeaStim	W104	IL1RA	Supernatant	Active	14.8598
		P003	PeaStim	W0	IL4	Supernatant	Active	5.016
		P033	PeaStim	W0	IL4	Supernatant	Active	12.144
		P037	PeaStim	W0	IL4	Supernatant	Active	12.456
		P077	PeaStim	W0	IL4	Supernatant	Active	39.864
		P088	PeaStim	W0	IL4	Supernatant	Active	12.24
		P103	PeaStim	W0	IL4	Supernatant	Active	21.744
		P104	PeaStim	W0	IL4	Supernatant	Active	44.04
		P076	PeaStim	W0	IL4	Supernatant	Active	25.488
		P084	PeaStim	W0	IL4	Supernatant	Active	33.648
		P099	PeaStim	W0	IL4	Supernatant	Active	25.728
		P066	PeaStim	W0	IL4	Supernatant	Active	39.072
		P029	PeaStim	W0	IL4	Supernatant	Active	27.768
		P098	PeaStim	W0	IL4	Supernatant	Active	56.064
		P082	PeaStim	W0	IL4	Supernatant	Active	28.968
		P003	PeaStim	W104	IL4	Supernatant	Active	13.08
		P033	PeaStim	W104	IL4	Supernatant	Active	11.76
		P037	PeaStim	W104	IL4	Supernatant	Active	15.12
		P077	PeaStim	W104	IL4	Supernatant	Active	3.768
		P103	PeaStim	W104	IL4	Supernatant	Active	11.064
		P104	PeaStim	W104	IL4	Supernatant	Active	17.112
		P088	PeaStim	W104	IL4	Supernatant	Active	10.608
		P076	PeaStim	W104	IL4	Supernatant	Active	8.928
		P084	PeaStim	W104	IL4	Supernatant	Active	11.712
		P099	PeaStim	W104	IL4	Supernatant	Active	10.128
		P012	PeaStim	W104	IL4	Supernatant	Active	10.992
		P061	PeaStim	W104	IL4	Supernatant	Active	18.384
		P069	PeaStim	W104	IL4	Supernatant	Active	12.48
		P082	PeaStim	W104	IL4	Supernatant	Active	19.104
		P066	PeaStim	W104	IL4	Supernatant	Active	5.28
		P082	PeaStim	W104	IL4	Supernatant	Active	6.192
		P098	PeaStim	W104	IL4	Supernatant	Active	6.456
		P003	PeaStim	W0	IL5	Supernatant	Active	27.1034
		P033	PeaStim	W0	IL5	Supernatant	Active	26.6897
		P037	PeaStim	W0	IL5	Supernatant	Active	94.1897
		P077	PeaStim	W0	IL5	Supernatant	Active	2144.9
		P088	PeaStim	W0	IL5	Supernatant	Active	31.5
		P103	PeaStim	W0	IL5	Supernatant	Active	7.03448
		P104	PeaStim	W0	IL5	Supernatant	Active	1213.29
		P076	PeaStim	W0	IL5	Supernatant	Active	723
		P084	PeaStim	W0	IL5	Supernatant	Active	1493.17
		P099	PeaStim	W0	IL5	Supernatant	Active	1004.74
		P066	PeaStim	W0	IL5	Supernatant	Active	1530.41
		P029	PeaStim	W0	IL5	Supernatant	Active	929.276
		P098	PeaStim	W0	IL5	Supernatant	Active	2291.28
		P082	PeaStim	W0	IL5	Supernatant	Active	809.069
		P003	PeaStim	W104	IL5	Supernatant	Active	353.276
		P033	PeaStim	W104	IL5	Supernatant	Active	46.8621
		P037	PeaStim	W104	IL5	Supernatant	Active	296.224
		P077	PeaStim	W104	IL5	Supernatant	Active	91.1379
		P103	PeaStim	W104	IL5	Supernatant	Active	41.4828
		P104	PeaStim	W104	IL5	Supernatant	Active	293.276
		P088	PeaStim	W104	IL5	Supernatant	Active	16.9655
		P076	PeaStim	W104	IL5	Supernatant	Active	85.0345
		P084	PeaStim	W104	IL5	Supernatant	Active	135.724
		P099	PeaStim	W104	IL5	Supernatant	Active	196.966
		P012	PeaStim	W104	IL5	Supernatant	Active	200.379
		P061	PeaStim	W104	IL5	Supernatant	Active	219.621
		P069	PeaStim	W104	IL5	Supernatant	Active	56.069
		P082	PeaStim	W104	IL5	Supernatant	Active	454.655
		P066	PeaStim	W104	IL5	Supernatant	Active	24.5172
		P082	PeaStim	W104	IL5	Supernatant	Active	186.414
		P098	PeaStim	W104	IL5	Supernatant	Active	140.172
		P003	PeaStim	W0	IL9	Supernatant	Active	2.38235
		P033	PeaStim	W0	IL9	Supernatant	Active	4.19118
		P037	PeaStim	W0	IL9	Supernatant	Active	6.08824
		P077	PeaStim	W0	IL9	Supernatant	Active	144.353
		P088	PeaStim	W0	IL9	Supernatant	Active	4.72059
		P103	PeaStim	W0	IL9	Supernatant	Active	4.54412
		P104	PeaStim	W0	IL9	Supernatant	Active	60.6838
		P076	PeaStim	W0	IL9	Supernatant	Active	21.0441
		P084	PeaStim	W0	IL9	Supernatant	Active	95.7353
		P099	PeaStim	W0	IL9	Supernatant	Active	26.9118
		P066	PeaStim	W0	IL9	Supernatant	Active	105.662
		P029	PeaStim	W0	IL9	Supernatant	Active	22.5882
		P098	PeaStim	W0	IL9	Supernatant	Active	141.507
		P082	PeaStim	W0	IL9	Supernatant	Active	76.2353
		P003	PeaStim	W104	IL9	Supernatant	Active	12.5294
		P033	PeaStim	W104	IL9	Supernatant	Active	4.72059
		P037	PeaStim	W104	IL9	Supernatant	Active	14.2059
		P077	PeaStim	W104	IL9	Supernatant	Active	5.33824
		P103	PeaStim	W104	IL9	Supernatant	Active	4.03676
		P104	PeaStim	W104	IL9	Supernatant	Active	12.1324
		P088	PeaStim	W104	IL9	Supernatant	Active	3.77206
		P076	PeaStim	W104	IL9	Supernatant	Active	4.61029
		P084	PeaStim	W104	IL9	Supernatant	Active	5.55882
		P099	PeaStim	W104	IL9	Supernatant	Active	6.52941
		P012	PeaStim	W104	IL9	Supernatant	Active	5.82353
		P061	PeaStim	W104	IL9	Supernatant	Active	8.69118
		P069	PeaStim	W104	IL9	Supernatant	Active	5.42647
		P082	PeaStim	W104	IL9	Supernatant	Active	18.1544
		P066	PeaStim	W104	IL9	Supernatant	Active	5.53676
		P082	PeaStim	W104	IL9	Supernatant	Active	10.4779
		P098	PeaStim	W104	IL9	Supernatant	Active	6
		P003	PeaStim	W0	IL13	Supernatant	Active	2.79
		P033	PeaStim	W0	IL13	Supernatant	Active	2.64
		P037	PeaStim	W0	IL13	Supernatant	Active	4.095
		P077	PeaStim	W0	IL13	Supernatant	Active	16.77
		P088	PeaStim	W0	IL13	Supernatant	Active	2.4
		P103	PeaStim	W0	IL13	Supernatant	Active	2.19
		P104	PeaStim	W0	IL13	Supernatant	Active	15.6
		P076	PeaStim	W0	IL13	Supernatant	Active	6.33
		P084	PeaStim	W0	IL13	Supernatant	Active	12.705
		P099	PeaStim	W0	IL13	Supernatant	Active	8.91
		P066	PeaStim	W0	IL13	Supernatant	Active	14.79
		P029	PeaStim	W0	IL13	Supernatant	Active	7.32
		P098	PeaStim	W0	IL13	Supernatant	Active	16.47
		P082	PeaStim	W0	IL13	Supernatant	Active	10.095
		P003	PeaStim	W104	IL13	Supernatant	Active	3.375
		P033	PeaStim	W104	IL13	Supernatant	Active	2.37
		P037	PeaStim	W104	IL13	Supernatant	Active	5.1
		P077	PeaStim	W104	IL13	Supernatant	Active	2.55
		P103	PeaStim	W104	IL13	Supernatant	Active	2.37
		P104	PeaStim	W104	IL13	Supernatant	Active	4.56
		P088	PeaStim	W104	IL13	Supernatant	Active	2.46
		P076	PeaStim	W104	IL13	Supernatant	Active	2.88
		P084	PeaStim	W104	IL13	Supernatant	Active	2.91
		P099	PeaStim	W104	IL13	Supernatant	Active	3.165
		P012	PeaStim	W104	IL13	Supernatant	Active	3.36
		P061	PeaStim	W104	IL13	Supernatant	Active	4.29
		P069	PeaStim	W104	IL13	Supernatant	Active	2.61
		P082	PeaStim	W104	IL13	Supernatant	Active	4.65
		P066	PeaStim	W104	IL13	Supernatant	Active	5.595
		P082	PeaStim	W104	IL13	Supernatant	Active	13.71
		P098	PeaStim	W104	IL13	Supernatant	Active	9.21
		P003	PeaStim	W0	IL22	Supernatant	Active	1.4766
		P033	PeaStim	W0	IL22	Supernatant	Active	1.92374
		P037	PeaStim	W0	IL22	Supernatant	Active	2.28769
		P077	PeaStim	W0	IL22	Supernatant	Active	2.53206
		P088	PeaStim	W0	IL22	Supernatant	Active	2.03293
		P103	PeaStim	W0	IL22	Supernatant	Active	2.70884
		P104	PeaStim	W0	IL22	Supernatant	Active	2.29809
		P076	PeaStim	W0	IL22	Supernatant	Active	1.85095
		P084	PeaStim	W0	IL22	Supernatant	Active	1.97054
		P099	PeaStim	W0	IL22	Supernatant	Active	2.14731
		P066	PeaStim	W0	IL22	Supernatant	Active	2.43328
		P029	PeaStim	W0	IL22	Supernatant	Active	2.34489
		P098	PeaStim	W0	IL22	Supernatant	Active	1.54939
		P082	PeaStim	W0	IL22	Supernatant	Active	3.09359
		P003	PeaStim	W104	IL22	Supernatant	Active	2.03813
		P033	PeaStim	W104	IL22	Supernatant	Active	1.84575
		P037	PeaStim	W104	IL22	Supernatant	Active	1.90295
		P077	PeaStim	W104	IL22	Supernatant	Active	1.73137
		P103	PeaStim	W104	IL22	Supernatant	Active	1.73657
		P104	PeaStim	W104	IL22	Supernatant	Active	2.07972
		P088	PeaStim	W104	IL22	Supernatant	Active	1.84575
		P076	PeaStim	W104	IL22	Supernatant	Active	1.45581
		P084	PeaStim	W104	IL22	Supernatant	Active	1.74177
		P099	PeaStim	W104	IL22	Supernatant	Active	2.06932
		P012	PeaStim	W104	IL22	Supernatant	Active	1.71577
		P061	PeaStim	W104	IL22	Supernatant	Active	1.58579
		P069	PeaStim	W104	IL22	Supernatant	Active	1.70537
		P082	PeaStim	W104	IL22	Supernatant	Active	2.11092
		P066	PeaStim	W104	IL22	Supernatant	Active	0.738302
		P082	PeaStim	W104	IL22	Supernatant	Active	0.811092
		P098	PeaStim	W104	IL22	Supernatant	Active	0.759099
		P003	PeaStim	W0	MDC	Supernatant	Active	1128.35
		P033	PeaStim	W0	MDC	Supernatant	Active	1097.01
		P037	PeaStim	W0	MDC	Supernatant	Active	1329.97
		P077	PeaStim	W0	MDC	Supernatant	Active	1047.13
		P088	PeaStim	W0	MDC	Supernatant	Active	1131.08
		P103	PeaStim	W0	MDC	Supernatant	Active	1143.55
		P104	PeaStim	W0	MDC	Supernatant	Active	1170.91
		P076	PeaStim	W0	MDC	Supernatant	Active	1121.04
		P084	PeaStim	W0	MDC	Supernatant	Active	1156.31
		P099	PeaStim	W0	MDC	Supernatant	Active	1124.69
		P066	PeaStim	W0	MDC	Supernatant	Active	1301.39
		P029	PeaStim	W0	MDC	Supernatant	Active	1106.43
		P098	PeaStim	W0	MDC	Supernatant	Active	1171.52
		P082	PeaStim	W0	MDC	Supernatant	Active	1298.35
		P003	PeaStim	W104	MDC	Supernatant	Active	1184.91
		P033	PeaStim	W104	MDC	Supernatant	Active	1034.05
		P037	PeaStim	W104	MDC	Supernatant	Active	1204.99
		P077	PeaStim	W104	MDC	Supernatant	Active	681.867
		P103	PeaStim	W104	MDC	Supernatant	Active	1074.51
		P104	PeaStim	W104	MDC	Supernatant	Active	1164.21
		P088	PeaStim	W104	MDC	Supernatant	Active	1041.97
		P076	PeaStim	W104	MDC	Supernatant	Active	1055.95
		P084	PeaStim	W104	MDC	Supernatant	Active	1145.37
		P099	PeaStim	W104	MDC	Supernatant	Active	1039.52
		P012	PeaStim	W104	MDC	Supernatant	Active	1108.27
		P061	PeaStim	W104	MDC	Supernatant	Active	1170.6
		P069	PeaStim	W104	MDC	Supernatant	Active	1122.55
		P082	PeaStim	W104	MDC	Supernatant	Active	1078.76
		P066	PeaStim	W104	MDC	Supernatant	Active	246.747
		P082	PeaStim	W104	MDC	Supernatant	Active	189.227
		P098	PeaStim	W104	MDC	Supernatant	Active	307.067
		P003	PeaStim	W0	RANTES	Supernatant	Active	845.172
		P033	PeaStim	W0	RANTES	Supernatant	Active	446.414
		P037	PeaStim	W0	RANTES	Supernatant	Active	696.414
		P077	PeaStim	W0	RANTES	Supernatant	Active	1468.48
		P088	PeaStim	W0	RANTES	Supernatant	Active	1179.48
		P103	PeaStim	W0	RANTES	Supernatant	Active	1209.28
		P104	PeaStim	W0	RANTES	Supernatant	Active	2040.34
		P076	PeaStim	W0	RANTES	Supernatant	Active	1398.48
		P084	PeaStim	W0	RANTES	Supernatant	Active	1340.28
		P099	PeaStim	W0	RANTES	Supernatant	Active	854.724
		P066	PeaStim	W0	RANTES	Supernatant	Active	1440.97
		P029	PeaStim	W0	RANTES	Supernatant	Active	1053.79
		P098	PeaStim	W0	RANTES	Supernatant	Active	1750.9
		P082	PeaStim	W0	RANTES	Supernatant	Active	2737.17
		P003	PeaStim	W104	RANTES	Supernatant	Active	1783.93
		P033	PeaStim	W104	RANTES	Supernatant	Active	781.931
		P037	PeaStim	W104	RANTES	Supernatant	Active	454.759
		P077	PeaStim	W104	RANTES	Supernatant	Active	1194.86
		P103	PeaStim	W104	RANTES	Supernatant	Active	509.069
		P104	PeaStim	W104	RANTES	Supernatant	Active	1379.59
		P088	PeaStim	W104	RANTES	Supernatant	Active	1038.62
		P076	PeaStim	W104	RANTES	Supernatant	Active	471.655
		P084	PeaStim	W104	RANTES	Supernatant	Active	795.379
		P099	PeaStim	W104	RANTES	Supernatant	Active	481.552
		P012	PeaStim	W104	RANTES	Supernatant	Active	1160.48
		P061	PeaStim	W104	RANTES	Supernatant	Active	961.793
		P069	PeaStim	W104	RANTES	Supernatant	Active	757.655
		P082	PeaStim	W104	RANTES	Supernatant	Active	1378.83
		P066	PeaStim	W104	RANTES	Supernatant	Active	161.172
		P082	PeaStim	W104	RANTES	Supernatant	Active	161.966
		P098	PeaStim	W104	RANTES	Supernatant	Active	62
		P003	PeaStim	W0	TNF-a	Supernatant	Active	2.77846
		P033	PeaStim	W0	TNF-a	Supernatant	Active	5.13231
		P037	PeaStim	W0	TNF-a	Supernatant	Active	5.79692
		P077	PeaStim	W0	TNF-a	Supernatant	Active	5.83385
		P088	PeaStim	W0	TNF-a	Supernatant	Active	5.57538
		P103	PeaStim	W0	TNF-a	Supernatant	Active	8.56615
		P104	PeaStim	W0	TNF-a	Supernatant	Active	7.29231
		P076	PeaStim	W0	TNF-a	Supernatant	Active	4.17231
		P084	PeaStim	W0	TNF-a	Supernatant	Active	5.63077
		P099	PeaStim	W0	TNF-a	Supernatant	Active	6.09231
		P066	PeaStim	W0	TNF-a	Supernatant	Active	6.38769
		P029	PeaStim	W0	TNF-a	Supernatant	Active	7.05231
		P098	PeaStim	W0	TNF-a	Supernatant	Active	3.71077
		P082	PeaStim	W0	TNF-a	Supernatant	Active	8.45538
		P003	PeaStim	W104	TNF-a	Supernatant	Active	4.93846
		P033	PeaStim	W104	TNF-a	Supernatant	Active	4.51385
		P037	PeaStim	W104	TNF-a	Supernatant	Active	4.98462
		P077	PeaStim	W104	TNF-a	Supernatant	Active	3.95077
		P103	PeaStim	W104	TNF-a	Supernatant	Active	4.68923
		P104	PeaStim	W104	TNF-a	Supernatant	Active	6.84923
		P088	PeaStim	W104	TNF-a	Supernatant	Active	5.53846
		P076	PeaStim	W104	TNF-a	Supernatant	Active	2.99077
		P084	PeaStim	W104	TNF-a	Supernatant	Active	4.56
		P099	PeaStim	W104	TNF-a	Supernatant	Active	5.46462
		P012	PeaStim	W104	TNF-a	Supernatant	Active	3.51692
		P061	PeaStim	W104	TNF-a	Supernatant	Active	3.56308
		P069	PeaStim	W104	TNF-a	Supernatant	Active	4.02462
		P082	PeaStim	W104	TNF-a	Supernatant	Active	6.19385
		P066	PeaStim	W104	TNF-a	Supernatant	Active	0.470769
		P082	PeaStim	W104	TNF-a	Supernatant	Active	0.516923
		P098	PeaStim	W104	TNF-a	Supernatant	Active	0.48
		P003	PeaStim	W0	VEGF	Supernatant	Active	18.2273
		P033	PeaStim	W0	VEGF	Supernatant	Active	73.9773
		P037	PeaStim	W0	VEGF	Supernatant	Active	91.9091
		P077	PeaStim	W0	VEGF	Supernatant	Active	57.2045
		P088	PeaStim	W0	VEGF	Supernatant	Active	72.5682
		P103	PeaStim	W0	VEGF	Supernatant	Active	140.068
		P104	PeaStim	W0	VEGF	Supernatant	Active	112.409
		P076	PeaStim	W0	VEGF	Supernatant	Active	70.75
		P084	PeaStim	W0	VEGF	Supernatant	Active	79.5
		P099	PeaStim	W0	VEGF	Supernatant	Active	89.8864
		P066	PeaStim	W0	VEGF	Supernatant	Active	83.1477
		P029	PeaStim	W0	VEGF	Supernatant	Active	108.273
		P098	PeaStim	W0	VEGF	Supernatant	Active	49.3636
		P082	PeaStim	W0	VEGF	Supernatant	Active	139.568
		P003	PeaStim	W104	VEGF	Supernatant	Active	49.3409
		P033	PeaStim	W104	VEGF	Supernatant	Active	71.7273
		P037	PeaStim	W104	VEGF	Supernatant	Active	80.4091
		P077	PeaStim	W104	VEGF	Supernatant	Active	4.60227
		P103	PeaStim	W104	VEGF	Supernatant	Active	61.5795
		P104	PeaStim	W104	VEGF	Supernatant	Active	95.4773
		P088	PeaStim	W104	VEGF	Supernatant	Active	75.8864
		P076	PeaStim	W104	VEGF	Supernatant	Active	24.8068
		P084	PeaStim	W104	VEGF	Supernatant	Active	57.3182
		P099	PeaStim	W104	VEGF	Supernatant	Active	56.3182
		P012	PeaStim	W104	VEGF	Supernatant	Active	38.2841
		P061	PeaStim	W104	VEGF	Supernatant	Active	17.2159
		P069	PeaStim	W104	VEGF	Supernatant	Active	41.25
		P082	PeaStim	W104	VEGF	Supernatant	Active	102.523
		P066	PeaStim	W104	VEGF	Supernatant	Active	95.5
		P082	PeaStim	W104	VEGF	Supernatant	Active	86.0682
		P098	PeaStim	W104	VEGF	Supernatant	Active	36.7045

## Sheet: Figure2a
Figure 2a		Value	Marker	CellType	PID	Time	Stim	Type	Outcome
		70.5	CD57	pr CD8+ T-cells	P001	Baseline	PeaStim	MSI	SU
		189	CD57	pr CD8+ T-cells	P003	Baseline	PeaStim	MSI	SU
		41.5	CD57	pr CD8+ T-cells	P004	Baseline	PeaStim	MSI	SU
		276	CD57	pr CD8+ T-cells	P005	Baseline	PeaStim	MSI	DS
		226	CD57	pr CD8+ T-cells	P007	Baseline	PeaStim	MSI	DS
		186	CD57	pr CD8+ T-cells	P010	Baseline	PeaStim	MSI	DS
		80	CD57	pr CD8+ T-cells	P011	Baseline	PeaStim	MSI	DS
		105	CD57	pr CD8+ T-cells	P012	Baseline	PeaStim	MSI	DS
		29.1	CD57	pr CD8+ T-cells	P013	Baseline	PeaStim	MSI	SU
		39	CD57	pr CD8+ T-cells	P024	Baseline	PeaStim	MSI	SU
		30.8	CD57	pr CD8+ T-cells	P025	Baseline	PeaStim	MSI	SU
		94.8	CD57	pr CD8+ T-cells	P027	Baseline	PeaStim	MSI	DS
		46.9	CD57	pr CD8+ T-cells	P028	Baseline	PeaStim	MSI	DS
		46.6	CD57	pr CD8+ T-cells	P029	Baseline	PeaStim	MSI	DS
		42	CD57	pr CD8+ T-cells	P033	Baseline	PeaStim	MSI	SU
		20.5	CD57	pr CD8+ T-cells	P037	Baseline	PeaStim	MSI	SU
		43.3	CD57	pr CD8+ T-cells	P038	Baseline	PeaStim	MSI	SU
		386	CD57	pr CD8+ T-cells	P039	Baseline	PeaStim	MSI	DS
		36.2	CD57	pr CD8+ T-cells	P040	Baseline	PeaStim	MSI	DS
		59	CD57	pr CD8+ T-cells	P047	Baseline	PeaStim	MSI	DS
		225	CD57	pr CD8+ T-cells	P048	Baseline	PeaStim	MSI	DS
		87.7	CD57	pr CD8+ T-cells	P049	Baseline	PeaStim	MSI	DS
		45.9	CD57	pr CD8+ T-cells	P051	Baseline	PeaStim	MSI	SU
		72.8	CD57	pr CD8+ T-cells	P054	Baseline	PeaStim	MSI	DS
		57.3	CD57	pr CD8+ T-cells	P057	Baseline	PeaStim	MSI	SU
		30.9	CD57	pr CD8+ T-cells	P061	Baseline	PeaStim	MSI	DS
		146	CD57	pr CD8+ T-cells	P062	Baseline	PeaStim	MSI	DS
		43.8	CD57	pr CD8+ T-cells	P066	Baseline	PeaStim	MSI	DS
		45.5	CD57	pr CD8+ T-cells	P069	Baseline	PeaStim	MSI	DS
		94.5	CD57	pr CD8+ T-cells	P070	Baseline	PeaStim	MSI	DS
		164	CD57	pr CD8+ T-cells	P076	Baseline	PeaStim	MSI	DS
		124	CD57	pr CD8+ T-cells	P077	Baseline	PeaStim	MSI	SU
		43.4	CD57	pr CD8+ T-cells	P080	Baseline	PeaStim	MSI	SU
		94	CD57	pr CD8+ T-cells	P082	Baseline	PeaStim	MSI	DS
		53.2	CD57	pr CD8+ T-cells	P084	Baseline	PeaStim	MSI	DS
		109	CD57	pr CD8+ T-cells	P091	Baseline	PeaStim	MSI	DS
		71	CD57	pr CD8+ T-cells	P092	Baseline	PeaStim	MSI	SU
		273	CD57	pr CD8+ T-cells	P096	Baseline	PeaStim	MSI	DS
		113	CD57	pr CD8+ T-cells	P097	Baseline	PeaStim	MSI	SU
		255	CD57	pr CD8+ T-cells	P098	Baseline	PeaStim	MSI	DS
		90.6	CD57	pr CD8+ T-cells	P099	Baseline	PeaStim	MSI	DS
		262	CD57	pr CD8+ T-cells	P101	Baseline	PeaStim	MSI	DS
		123	CD57	pr CD8+ T-cells	P103	Baseline	PeaStim	MSI	SU
		58.8	CD57	pr CD8+ T-cells	P104	Baseline	PeaStim	MSI	SU
		228	CD57	pr CD8+ T-cells	P113	Baseline	PeaStim	MSI	SU
		332	CD57	pr CD8+ T-cells	P119	Baseline	PeaStim	MSI	DS
		5.37	%CD57+ cells	pr CD8+ T-cells	P001	Baseline	PeaStim	Percentage	SU
		6.07	%CD57+ cells	pr CD8+ T-cells	P003	Baseline	PeaStim	Percentage	SU
		0.47	%CD57+ cells	pr CD8+ T-cells	P004	Baseline	PeaStim	Percentage	SU
		10.5	%CD57+ cells	pr CD8+ T-cells	P005	Baseline	PeaStim	Percentage	DS
		23.8	%CD57+ cells	pr CD8+ T-cells	P007	Baseline	PeaStim	Percentage	DS
		15.5	%CD57+ cells	pr CD8+ T-cells	P010	Baseline	PeaStim	Percentage	DS
		14.7	%CD57+ cells	pr CD8+ T-cells	P011	Baseline	PeaStim	Percentage	DS
		8.45	%CD57+ cells	pr CD8+ T-cells	P012	Baseline	PeaStim	Percentage	DS
		2.51	%CD57+ cells	pr CD8+ T-cells	P013	Baseline	PeaStim	Percentage	SU
		2.25	%CD57+ cells	pr CD8+ T-cells	P024	Baseline	PeaStim	Percentage	SU
		8.14	%CD57+ cells	pr CD8+ T-cells	P025	Baseline	PeaStim	Percentage	SU
		4.42	%CD57+ cells	pr CD8+ T-cells	P027	Baseline	PeaStim	Percentage	DS
		10	%CD57+ cells	pr CD8+ T-cells	P028	Baseline	PeaStim	Percentage	DS
		3.12	%CD57+ cells	pr CD8+ T-cells	P029	Baseline	PeaStim	Percentage	DS
		0	%CD57+ cells	pr CD8+ T-cells	P032	Baseline	PeaStim	Percentage	SU
		2.58	%CD57+ cells	pr CD8+ T-cells	P033	Baseline	PeaStim	Percentage	SU
		14.3	%CD57+ cells	pr CD8+ T-cells	P037	Baseline	PeaStim	Percentage	SU
		3.77	%CD57+ cells	pr CD8+ T-cells	P038	Baseline	PeaStim	Percentage	SU
		5.68	%CD57+ cells	pr CD8+ T-cells	P039	Baseline	PeaStim	Percentage	DS
		4.42	%CD57+ cells	pr CD8+ T-cells	P040	Baseline	PeaStim	Percentage	DS
		2.86	%CD57+ cells	pr CD8+ T-cells	P047	Baseline	PeaStim	Percentage	DS
		16.5	%CD57+ cells	pr CD8+ T-cells	P048	Baseline	PeaStim	Percentage	DS
		7.41	%CD57+ cells	pr CD8+ T-cells	P049	Baseline	PeaStim	Percentage	DS
		5.17	%CD57+ cells	pr CD8+ T-cells	P051	Baseline	PeaStim	Percentage	SU
		9.39	%CD57+ cells	pr CD8+ T-cells	P054	Baseline	PeaStim	Percentage	DS
		9.21	%CD57+ cells	pr CD8+ T-cells	P057	Baseline	PeaStim	Percentage	SU
		4.48	%CD57+ cells	pr CD8+ T-cells	P061	Baseline	PeaStim	Percentage	DS
		17.1	%CD57+ cells	pr CD8+ T-cells	P062	Baseline	PeaStim	Percentage	DS
		0	%CD57+ cells	pr CD8+ T-cells	P064	Baseline	PeaStim	Percentage	SU
		2.78	%CD57+ cells	pr CD8+ T-cells	P066	Baseline	PeaStim	Percentage	DS
		6.33	%CD57+ cells	pr CD8+ T-cells	P069	Baseline	PeaStim	Percentage	DS
		3.81	%CD57+ cells	pr CD8+ T-cells	P070	Baseline	PeaStim	Percentage	DS
		3.19	%CD57+ cells	pr CD8+ T-cells	P076	Baseline	PeaStim	Percentage	DS
		5.83	%CD57+ cells	pr CD8+ T-cells	P077	Baseline	PeaStim	Percentage	SU
		2.39	%CD57+ cells	pr CD8+ T-cells	P080	Baseline	PeaStim	Percentage	SU
		15.4	%CD57+ cells	pr CD8+ T-cells	P082	Baseline	PeaStim	Percentage	DS
		0	%CD57+ cells	pr CD8+ T-cells	P083	Baseline	PeaStim	Percentage	DS
		1.74	%CD57+ cells	pr CD8+ T-cells	P084	Baseline	PeaStim	Percentage	DS
		8.62	%CD57+ cells	pr CD8+ T-cells	P091	Baseline	PeaStim	Percentage	DS
		4.01	%CD57+ cells	pr CD8+ T-cells	P092	Baseline	PeaStim	Percentage	SU
		36.5	%CD57+ cells	pr CD8+ T-cells	P096	Baseline	PeaStim	Percentage	DS
		4.06	%CD57+ cells	pr CD8+ T-cells	P097	Baseline	PeaStim	Percentage	SU
		7.45	%CD57+ cells	pr CD8+ T-cells	P098	Baseline	PeaStim	Percentage	DS
		4.21	%CD57+ cells	pr CD8+ T-cells	P099	Baseline	PeaStim	Percentage	DS
		19.4	%CD57+ cells	pr CD8+ T-cells	P101	Baseline	PeaStim	Percentage	DS
		9.69	%CD57+ cells	pr CD8+ T-cells	P103	Baseline	PeaStim	Percentage	SU
		7.59	%CD57+ cells	pr CD8+ T-cells	P104	Baseline	PeaStim	Percentage	SU
		12.8	%CD57+ cells	pr CD8+ T-cells	P113	Baseline	PeaStim	Percentage	SU
		40.6	%CD57+ cells	pr CD8+ T-cells	P119	Baseline	PeaStim	Percentage	DS
		19.5	%.naive cells	pr CD8+ T-cells	P001	Baseline	PeaStim	Percentage	SU
		2.47	%.naive cells	pr CD8+ T-cells	P003	Baseline	PeaStim	Percentage	SU
		3.8	%.naive cells	pr CD8+ T-cells	P004	Baseline	PeaStim	Percentage	SU
		16	%.naive cells	pr CD8+ T-cells	P005	Baseline	PeaStim	Percentage	DS
		12.6	%.naive cells	pr CD8+ T-cells	P007	Baseline	PeaStim	Percentage	DS
		11.9	%.naive cells	pr CD8+ T-cells	P010	Baseline	PeaStim	Percentage	DS
		16.1	%.naive cells	pr CD8+ T-cells	P011	Baseline	PeaStim	Percentage	DS
		22.5	%.naive cells	pr CD8+ T-cells	P012	Baseline	PeaStim	Percentage	DS
		4.6	%.naive cells	pr CD8+ T-cells	P013	Baseline	PeaStim	Percentage	SU
		7.12	%.naive cells	pr CD8+ T-cells	P024	Baseline	PeaStim	Percentage	SU
		6.1	%.naive cells	pr CD8+ T-cells	P025	Baseline	PeaStim	Percentage	SU
		10.6	%.naive cells	pr CD8+ T-cells	P027	Baseline	PeaStim	Percentage	DS
		15	%.naive cells	pr CD8+ T-cells	P028	Baseline	PeaStim	Percentage	DS
		37.5	%.naive cells	pr CD8+ T-cells	P029	Baseline	PeaStim	Percentage	DS
		3.7	%.naive cells	pr CD8+ T-cells	P032	Baseline	PeaStim	Percentage	SU
		4.39	%.naive cells	pr CD8+ T-cells	P033	Baseline	PeaStim	Percentage	SU
		14.3	%.naive cells	pr CD8+ T-cells	P037	Baseline	PeaStim	Percentage	SU
		14.3	%.naive cells	pr CD8+ T-cells	P038	Baseline	PeaStim	Percentage	SU
		14.4	%.naive cells	pr CD8+ T-cells	P039	Baseline	PeaStim	Percentage	DS
		12	%.naive cells	pr CD8+ T-cells	P040	Baseline	PeaStim	Percentage	DS
		12.1	%.naive cells	pr CD8+ T-cells	P047	Baseline	PeaStim	Percentage	DS
		26.2	%.naive cells	pr CD8+ T-cells	P048	Baseline	PeaStim	Percentage	DS
		25.9	%.naive cells	pr CD8+ T-cells	P049	Baseline	PeaStim	Percentage	DS
		5.39	%.naive cells	pr CD8+ T-cells	P051	Baseline	PeaStim	Percentage	SU
		19.2	%.naive cells	pr CD8+ T-cells	P054	Baseline	PeaStim	Percentage	DS
		5.86	%.naive cells	pr CD8+ T-cells	P057	Baseline	PeaStim	Percentage	SU
		7.09	%.naive cells	pr CD8+ T-cells	P061	Baseline	PeaStim	Percentage	DS
		6.08	%.naive cells	pr CD8+ T-cells	P062	Baseline	PeaStim	Percentage	DS
		28.1	%.naive cells	pr CD8+ T-cells	P064	Baseline	PeaStim	Percentage	SU
		5.86	%.naive cells	pr CD8+ T-cells	P066	Baseline	PeaStim	Percentage	DS
		16.5	%.naive cells	pr CD8+ T-cells	P069	Baseline	PeaStim	Percentage	DS
		7.08	%.naive cells	pr CD8+ T-cells	P070	Baseline	PeaStim	Percentage	DS
		10.6	%.naive cells	pr CD8+ T-cells	P076	Baseline	PeaStim	Percentage	DS
		22.5	%.naive cells	pr CD8+ T-cells	P077	Baseline	PeaStim	Percentage	SU
		7.16	%.naive cells	pr CD8+ T-cells	P080	Baseline	PeaStim	Percentage	SU
		7.18	%.naive cells	pr CD8+ T-cells	P082	Baseline	PeaStim	Percentage	DS
		34.2	%.naive cells	pr CD8+ T-cells	P083	Baseline	PeaStim	Percentage	DS
		4.63	%.naive cells	pr CD8+ T-cells	P084	Baseline	PeaStim	Percentage	DS
		4.36	%.naive cells	pr CD8+ T-cells	P091	Baseline	PeaStim	Percentage	DS
		4.49	%.naive cells	pr CD8+ T-cells	P092	Baseline	PeaStim	Percentage	SU
		22.2	%.naive cells	pr CD8+ T-cells	P096	Baseline	PeaStim	Percentage	DS
		5.3	%.naive cells	pr CD8+ T-cells	P097	Baseline	PeaStim	Percentage	SU
		19.2	%.naive cells	pr CD8+ T-cells	P098	Baseline	PeaStim	Percentage	DS
		24.1	%.naive cells	pr CD8+ T-cells	P099	Baseline	PeaStim	Percentage	DS
		9.98	%.naive cells	pr CD8+ T-cells	P101	Baseline	PeaStim	Percentage	DS
		27.3	%.naive cells	pr CD8+ T-cells	P103	Baseline	PeaStim	Percentage	SU
		10.8	%.naive cells	pr CD8+ T-cells	P104	Baseline	PeaStim	Percentage	SU
		11.8	%.naive cells	pr CD8+ T-cells	P113	Baseline	PeaStim	Percentage	SU
		27.7	%.naive cells	pr CD8+ T-cells	P119	Baseline	PeaStim	Percentage	DS
		73.2	%EM cells	pr CD8+ T-cells	P001	Baseline	PeaStim	Percentage	SU
		92.1	%EM cells	pr CD8+ T-cells	P003	Baseline	PeaStim	Percentage	SU
		94.1	%EM cells	pr CD8+ T-cells	P004	Baseline	PeaStim	Percentage	SU
		79.3	%EM cells	pr CD8+ T-cells	P005	Baseline	PeaStim	Percentage	DS
		79.5	%EM cells	pr CD8+ T-cells	P007	Baseline	PeaStim	Percentage	DS
		84	%EM cells	pr CD8+ T-cells	P010	Baseline	PeaStim	Percentage	DS
		78.4	%EM cells	pr CD8+ T-cells	P011	Baseline	PeaStim	Percentage	DS
		70.4	%EM cells	pr CD8+ T-cells	P012	Baseline	PeaStim	Percentage	DS
		94.1	%EM cells	pr CD8+ T-cells	P013	Baseline	PeaStim	Percentage	SU
		89.9	%EM cells	pr CD8+ T-cells	P024	Baseline	PeaStim	Percentage	SU
		90.5	%EM cells	pr CD8+ T-cells	P025	Baseline	PeaStim	Percentage	SU
		84.1	%EM cells	pr CD8+ T-cells	P027	Baseline	PeaStim	Percentage	DS
		85	%EM cells	pr CD8+ T-cells	P028	Baseline	PeaStim	Percentage	DS
		59.4	%EM cells	pr CD8+ T-cells	P029	Baseline	PeaStim	Percentage	DS
		92.6	%EM cells	pr CD8+ T-cells	P032	Baseline	PeaStim	Percentage	SU
		94.3	%EM cells	pr CD8+ T-cells	P033	Baseline	PeaStim	Percentage	SU
		85.7	%EM cells	pr CD8+ T-cells	P037	Baseline	PeaStim	Percentage	SU
		82.6	%EM cells	pr CD8+ T-cells	P038	Baseline	PeaStim	Percentage	SU
		80.7	%EM cells	pr CD8+ T-cells	P039	Baseline	PeaStim	Percentage	DS
		83.5	%EM cells	pr CD8+ T-cells	P040	Baseline	PeaStim	Percentage	DS
		86.2	%EM cells	pr CD8+ T-cells	P047	Baseline	PeaStim	Percentage	DS
		69.6	%EM cells	pr CD8+ T-cells	P048	Baseline	PeaStim	Percentage	DS
		72.5	%EM cells	pr CD8+ T-cells	P049	Baseline	PeaStim	Percentage	DS
		93	%EM cells	pr CD8+ T-cells	P051	Baseline	PeaStim	Percentage	SU
		77.1	%EM cells	pr CD8+ T-cells	P054	Baseline	PeaStim	Percentage	DS
		93.3	%EM cells	pr CD8+ T-cells	P057	Baseline	PeaStim	Percentage	SU
		91.4	%EM cells	pr CD8+ T-cells	P061	Baseline	PeaStim	Percentage	DS
		89.2	%EM cells	pr CD8+ T-cells	P062	Baseline	PeaStim	Percentage	DS
		68.8	%EM cells	pr CD8+ T-cells	P064	Baseline	PeaStim	Percentage	SU
		93.2	%EM cells	pr CD8+ T-cells	P066	Baseline	PeaStim	Percentage	DS
		82.3	%EM cells	pr CD8+ T-cells	P069	Baseline	PeaStim	Percentage	DS
		89.9	%EM cells	pr CD8+ T-cells	P070	Baseline	PeaStim	Percentage	DS
		85.8	%EM cells	pr CD8+ T-cells	P076	Baseline	PeaStim	Percentage	DS
		72.5	%EM cells	pr CD8+ T-cells	P077	Baseline	PeaStim	Percentage	SU
		85.4	%EM cells	pr CD8+ T-cells	P080	Baseline	PeaStim	Percentage	SU
		88.9	%EM cells	pr CD8+ T-cells	P082	Baseline	PeaStim	Percentage	DS
		55.9	%EM cells	pr CD8+ T-cells	P083	Baseline	PeaStim	Percentage	DS
		93.2	%EM cells	pr CD8+ T-cells	P084	Baseline	PeaStim	Percentage	DS
		94.6	%EM cells	pr CD8+ T-cells	P091	Baseline	PeaStim	Percentage	DS
		94.5	%EM cells	pr CD8+ T-cells	P092	Baseline	PeaStim	Percentage	SU
		69.3	%EM cells	pr CD8+ T-cells	P096	Baseline	PeaStim	Percentage	DS
		93.6	%EM cells	pr CD8+ T-cells	P097	Baseline	PeaStim	Percentage	SU
		76.5	%EM cells	pr CD8+ T-cells	P098	Baseline	PeaStim	Percentage	DS
		72.2	%EM cells	pr CD8+ T-cells	P099	Baseline	PeaStim	Percentage	DS
		87.4	%EM cells	pr CD8+ T-cells	P101	Baseline	PeaStim	Percentage	DS
		70	%EM cells	pr CD8+ T-cells	P103	Baseline	PeaStim	Percentage	SU
		87.4	%EM cells	pr CD8+ T-cells	P104	Baseline	PeaStim	Percentage	SU
		85	%EM cells	pr CD8+ T-cells	P113	Baseline	PeaStim	Percentage	SU
		63.6	%EM cells	pr CD8+ T-cells	P119	Baseline	PeaStim	Percentage	DS

## Sheet: Figure2bc
Figure 2b & Figure2c		Value	Marker	CellType	PID	Time	Stim	Type	Outcome
		297	CD57	TEMRA	P001	Baseline	PeaStim	MSI	SU
		135	CD57	TEMRA	P003	Baseline	PeaStim	MSI	SU
		79.4	CD57	TEMRA	P004	Baseline	PeaStim	MSI	SU
		245	CD57	TEMRA	P005	Baseline	PeaStim	MSI	DS
		153	CD57	TEMRA	P007	Baseline	PeaStim	MSI	DS
		183	CD57	TEMRA	P010	Baseline	PeaStim	MSI	DS
		85.8	CD57	TEMRA	P011	Baseline	PeaStim	MSI	DS
		87.7	CD57	TEMRA	P012	Baseline	PeaStim	MSI	DS
		224	CD57	TEMRA	P013	Baseline	PeaStim	MSI	SU
		67.5	CD57	TEMRA	P024	Baseline	PeaStim	MSI	SU
		96.4	CD57	TEMRA	P025	Baseline	PeaStim	MSI	SU
		154	CD57	TEMRA	P027	Baseline	PeaStim	MSI	DS
		77.4	CD57	TEMRA	P028	Baseline	PeaStim	MSI	DS
		105	CD57	TEMRA	P029	Baseline	PeaStim	MSI	DS
		117	CD57	TEMRA	P032	Baseline	PeaStim	MSI	SU
		94	CD57	TEMRA	P033	Baseline	PeaStim	MSI	SU
		123	CD57	TEMRA	P037	Baseline	PeaStim	MSI	SU
		60.9	CD57	TEMRA	P038	Baseline	PeaStim	MSI	SU
		210	CD57	TEMRA	P039	Baseline	PeaStim	MSI	DS
		150	CD57	TEMRA	P040	Baseline	PeaStim	MSI	DS
		225	CD57	TEMRA	P047	Baseline	PeaStim	MSI	DS
		451	CD57	TEMRA	P048	Baseline	PeaStim	MSI	DS
		214	CD57	TEMRA	P049	Baseline	PeaStim	MSI	DS
		126	CD57	TEMRA	P051	Baseline	PeaStim	MSI	SU
		117	CD57	TEMRA	P054	Baseline	PeaStim	MSI	DS
		108	CD57	TEMRA	P057	Baseline	PeaStim	MSI	SU
		172	CD57	TEMRA	P061	Baseline	PeaStim	MSI	DS
		157	CD57	TEMRA	P062	Baseline	PeaStim	MSI	DS
		159	CD57	TEMRA	P064	Baseline	PeaStim	MSI	SU
		114	CD57	TEMRA	P066	Baseline	PeaStim	MSI	DS
		127	CD57	TEMRA	P069	Baseline	PeaStim	MSI	DS
		117	CD57	TEMRA	P070	Baseline	PeaStim	MSI	DS
		124	CD57	TEMRA	P076	Baseline	PeaStim	MSI	DS
		118	CD57	TEMRA	P077	Baseline	PeaStim	MSI	SU
		120	CD57	TEMRA	P080	Baseline	PeaStim	MSI	SU
		71.4	CD57	TEMRA	P082	Baseline	PeaStim	MSI	DS
		190	CD57	TEMRA	P083	Baseline	PeaStim	MSI	DS
		72.8	CD57	TEMRA	P084	Baseline	PeaStim	MSI	DS
		529	CD57	TEMRA	P091	Baseline	PeaStim	MSI	DS
		348	CD57	TEMRA	P092	Baseline	PeaStim	MSI	SU
		662	CD57	TEMRA	P096	Baseline	PeaStim	MSI	DS
		420	CD57	TEMRA	P097	Baseline	PeaStim	MSI	SU
		682	CD57	TEMRA	P098	Baseline	PeaStim	MSI	DS
		427	CD57	TEMRA	P099	Baseline	PeaStim	MSI	DS
		637	CD57	TEMRA	P101	Baseline	PeaStim	MSI	DS
		400	CD57	TEMRA	P103	Baseline	PeaStim	MSI	SU
		418	CD57	TEMRA	P104	Baseline	PeaStim	MSI	SU
		353	CD57	TEMRA	P113	Baseline	PeaStim	MSI	SU
		574	CD57	TEMRA	P119	Baseline	PeaStim	MSI	DS
		153	CD57	EM CD8+ T cells	P001	Baseline	PeaStim	MSI	SU
		121	CD57	EM CD8+ T cells	P003	Baseline	PeaStim	MSI	SU
		34.6	CD57	EM CD8+ T cells	P004	Baseline	PeaStim	MSI	SU
		173	CD57	EM CD8+ T cells	P005	Baseline	PeaStim	MSI	DS
		137	CD57	EM CD8+ T cells	P007	Baseline	PeaStim	MSI	DS
		134	CD57	EM CD8+ T cells	P010	Baseline	PeaStim	MSI	DS
		65.5	CD57	EM CD8+ T cells	P011	Baseline	PeaStim	MSI	DS
		85.1	CD57	EM CD8+ T cells	P012	Baseline	PeaStim	MSI	DS
		120	CD57	EM CD8+ T cells	P013	Baseline	PeaStim	MSI	SU
		73.2	CD57	EM CD8+ T cells	P024	Baseline	PeaStim	MSI	SU
		67.5	CD57	EM CD8+ T cells	P025	Baseline	PeaStim	MSI	SU
		69.9	CD57	EM CD8+ T cells	P027	Baseline	PeaStim	MSI	DS
		75.2	CD57	EM CD8+ T cells	P028	Baseline	PeaStim	MSI	DS
		139	CD57	EM CD8+ T cells	P029	Baseline	PeaStim	MSI	DS
		119	CD57	EM CD8+ T cells	P032	Baseline	PeaStim	MSI	SU
		118	CD57	EM CD8+ T cells	P033	Baseline	PeaStim	MSI	SU
		85.8	CD57	EM CD8+ T cells	P037	Baseline	PeaStim	MSI	SU
		61.4	CD57	EM CD8+ T cells	P038	Baseline	PeaStim	MSI	SU
		163	CD57	EM CD8+ T cells	P039	Baseline	PeaStim	MSI	DS
		136	CD57	EM CD8+ T cells	P040	Baseline	PeaStim	MSI	DS
		152	CD57	EM CD8+ T cells	P047	Baseline	PeaStim	MSI	DS
		284	CD57	EM CD8+ T cells	P048	Baseline	PeaStim	MSI	DS
		152	CD57	EM CD8+ T cells	P049	Baseline	PeaStim	MSI	DS
		107	CD57	EM CD8+ T cells	P051	Baseline	PeaStim	MSI	SU
		79.8	CD57	EM CD8+ T cells	P054	Baseline	PeaStim	MSI	DS
		76.4	CD57	EM CD8+ T cells	P057	Baseline	PeaStim	MSI	SU
		111	CD57	EM CD8+ T cells	P061	Baseline	PeaStim	MSI	DS
		125	CD57	EM CD8+ T cells	P062	Baseline	PeaStim	MSI	DS
		107	CD57	EM CD8+ T cells	P064	Baseline	PeaStim	MSI	SU
		64.5	CD57	EM CD8+ T cells	P066	Baseline	PeaStim	MSI	DS
		80.4	CD57	EM CD8+ T cells	P069	Baseline	PeaStim	MSI	DS
		86.7	CD57	EM CD8+ T cells	P070	Baseline	PeaStim	MSI	DS
		101	CD57	EM CD8+ T cells	P076	Baseline	PeaStim	MSI	DS
		91.8	CD57	EM CD8+ T cells	P077	Baseline	PeaStim	MSI	SU
		87.7	CD57	EM CD8+ T cells	P080	Baseline	PeaStim	MSI	SU
		71.4	CD57	EM CD8+ T cells	P082	Baseline	PeaStim	MSI	DS
		104	CD57	EM CD8+ T cells	P083	Baseline	PeaStim	MSI	DS
		135	CD57	EM CD8+ T cells	P084	Baseline	PeaStim	MSI	DS
		285	CD57	EM CD8+ T cells	P091	Baseline	PeaStim	MSI	DS
		281	CD57	EM CD8+ T cells	P092	Baseline	PeaStim	MSI	SU
		306	CD57	EM CD8+ T cells	P096	Baseline	PeaStim	MSI	DS
		236	CD57	EM CD8+ T cells	P097	Baseline	PeaStim	MSI	SU
		453	CD57	EM CD8+ T cells	P098	Baseline	PeaStim	MSI	DS
		293	CD57	EM CD8+ T cells	P099	Baseline	PeaStim	MSI	DS
		322	CD57	EM CD8+ T cells	P101	Baseline	PeaStim	MSI	DS
		347	CD57	EM CD8+ T cells	P103	Baseline	PeaStim	MSI	SU
		202	CD57	EM CD8+ T cells	P104	Baseline	PeaStim	MSI	SU
		296	CD57	EM CD8+ T cells	P113	Baseline	PeaStim	MSI	SU
		261	CD57	EM CD8+ T cells	P119	Baseline	PeaStim	MSI	DS
		17.5	CD57	TEMRA	P001	Baseline	PeaStim	Percentage	SU
		27.9	CD57	TEMRA	P003	Baseline	PeaStim	Percentage	SU
		0.86	CD57	TEMRA	P004	Baseline	PeaStim	Percentage	SU
		61.2	CD57	TEMRA	P005	Baseline	PeaStim	Percentage	DS
		55.9	CD57	TEMRA	P007	Baseline	PeaStim	Percentage	DS
		31	CD57	TEMRA	P010	Baseline	PeaStim	Percentage	DS
		53.8	CD57	TEMRA	P011	Baseline	PeaStim	Percentage	DS
		19.3	CD57	TEMRA	P012	Baseline	PeaStim	Percentage	DS
		42.6	CD57	TEMRA	P013	Baseline	PeaStim	Percentage	SU
		10.3	CD57	TEMRA	P024	Baseline	PeaStim	Percentage	SU
		20.4	CD57	TEMRA	P025	Baseline	PeaStim	Percentage	SU
		23.7	CD57	TEMRA	P027	Baseline	PeaStim	Percentage	DS
		38.7	CD57	TEMRA	P028	Baseline	PeaStim	Percentage	DS
		9.92	CD57	TEMRA	P029	Baseline	PeaStim	Percentage	DS
		37.3	CD57	TEMRA	P032	Baseline	PeaStim	Percentage	SU
		10.3	CD57	TEMRA	P033	Baseline	PeaStim	Percentage	SU
		50.2	CD57	TEMRA	P037	Baseline	PeaStim	Percentage	SU
		3.19	CD57	TEMRA	P038	Baseline	PeaStim	Percentage	SU
		18.6	CD57	TEMRA	P039	Baseline	PeaStim	Percentage	DS
		3.49	CD57	TEMRA	P040	Baseline	PeaStim	Percentage	DS
		10.2	CD57	TEMRA	P047	Baseline	PeaStim	Percentage	DS
		54.7	CD57	TEMRA	P048	Baseline	PeaStim	Percentage	DS
		7.27	CD57	TEMRA	P049	Baseline	PeaStim	Percentage	DS
		14.6	CD57	TEMRA	P051	Baseline	PeaStim	Percentage	SU
		17.9	CD57	TEMRA	P054	Baseline	PeaStim	Percentage	DS
		18.6	CD57	TEMRA	P057	Baseline	PeaStim	Percentage	SU
		16.7	CD57	TEMRA	P061	Baseline	PeaStim	Percentage	DS
		62.3	CD57	TEMRA	P062	Baseline	PeaStim	Percentage	DS
		27.9	CD57	TEMRA	P064	Baseline	PeaStim	Percentage	SU
		17.1	CD57	TEMRA	P066	Baseline	PeaStim	Percentage	DS
		2.69	CD57	TEMRA	P069	Baseline	PeaStim	Percentage	DS
		64.3	CD57	TEMRA	P070	Baseline	PeaStim	Percentage	DS
		13.6	CD57	TEMRA	P076	Baseline	PeaStim	Percentage	DS
		13.4	CD57	TEMRA	P077	Baseline	PeaStim	Percentage	SU
		4.7	CD57	TEMRA	P080	Baseline	PeaStim	Percentage	SU
		38.6	CD57	TEMRA	P082	Baseline	PeaStim	Percentage	DS
		10.3	CD57	TEMRA	P083	Baseline	PeaStim	Percentage	DS
		9.6	CD57	TEMRA	P084	Baseline	PeaStim	Percentage	DS
		76.8	CD57	TEMRA	P091	Baseline	PeaStim	Percentage	DS
		30.3	CD57	TEMRA	P092	Baseline	PeaStim	Percentage	SU
		85.5	CD57	TEMRA	P096	Baseline	PeaStim	Percentage	DS
		23.5	CD57	TEMRA	P097	Baseline	PeaStim	Percentage	SU
		75.8	CD57	TEMRA	P098	Baseline	PeaStim	Percentage	DS
		62.3	CD57	TEMRA	P099	Baseline	PeaStim	Percentage	DS
		86.8	CD57	TEMRA	P101	Baseline	PeaStim	Percentage	DS
		70.8	CD57	TEMRA	P103	Baseline	PeaStim	Percentage	SU
		42.2	CD57	TEMRA	P104	Baseline	PeaStim	Percentage	SU
		71.6	CD57	TEMRA	P113	Baseline	PeaStim	Percentage	SU
		80.7	CD57	TEMRA	P119	Baseline	PeaStim	Percentage	DS
		16.7	CD57	.EM.CD8+	P001	Baseline	PeaStim	Percentage	SU
		19.2	CD57	.EM.CD8+	P003	Baseline	PeaStim	Percentage	SU
		0.35	CD57	.EM.CD8+	P004	Baseline	PeaStim	Percentage	SU
		33.7	CD57	.EM.CD8+	P005	Baseline	PeaStim	Percentage	DS
		45.8	CD57	.EM.CD8+	P007	Baseline	PeaStim	Percentage	DS
		35.1	CD57	.EM.CD8+	P010	Baseline	PeaStim	Percentage	DS
		40.5	CD57	.EM.CD8+	P011	Baseline	PeaStim	Percentage	DS
		25.7	CD57	.EM.CD8+	P012	Baseline	PeaStim	Percentage	DS
		13.9	CD57	.EM.CD8+	P013	Baseline	PeaStim	Percentage	SU
		14.6	CD57	.EM.CD8+	P024	Baseline	PeaStim	Percentage	SU
		19.2	CD57	.EM.CD8+	P025	Baseline	PeaStim	Percentage	SU
		25.6	CD57	.EM.CD8+	P027	Baseline	PeaStim	Percentage	DS
		22.5	CD57	.EM.CD8+	P028	Baseline	PeaStim	Percentage	DS
		25.5	CD57	.EM.CD8+	P029	Baseline	PeaStim	Percentage	DS
		16	CD57	.EM.CD8+	P032	Baseline	PeaStim	Percentage	SU
		7.1	CD57	.EM.CD8+	P033	Baseline	PeaStim	Percentage	SU
		24.6	CD57	.EM.CD8+	P037	Baseline	PeaStim	Percentage	SU
		2.94	CD57	.EM.CD8+	P038	Baseline	PeaStim	Percentage	SU
		18.4	CD57	.EM.CD8+	P039	Baseline	PeaStim	Percentage	DS
		17.8	CD57	.EM.CD8+	P040	Baseline	PeaStim	Percentage	DS
		14.2	CD57	.EM.CD8+	P047	Baseline	PeaStim	Percentage	DS
		38.7	CD57	.EM.CD8+	P048	Baseline	PeaStim	Percentage	DS
		28.3	CD57	.EM.CD8+	P049	Baseline	PeaStim	Percentage	DS
		9.62	CD57	.EM.CD8+	P051	Baseline	PeaStim	Percentage	SU
		23.2	CD57	.EM.CD8+	P054	Baseline	PeaStim	Percentage	DS
		12.9	CD57	.EM.CD8+	P057	Baseline	PeaStim	Percentage	SU
		19.9	CD57	.EM.CD8+	P061	Baseline	PeaStim	Percentage	DS
		39	CD57	.EM.CD8+	P062	Baseline	PeaStim	Percentage	DS
		38	CD57	.EM.CD8+	P064	Baseline	PeaStim	Percentage	SU
		7.05	CD57	.EM.CD8+	P066	Baseline	PeaStim	Percentage	DS
		5.83	CD57	.EM.CD8+	P069	Baseline	PeaStim	Percentage	DS
		18.9	CD57	.EM.CD8+	P070	Baseline	PeaStim	Percentage	DS
		24	CD57	.EM.CD8+	P076	Baseline	PeaStim	Percentage	DS
		40.9	CD57	.EM.CD8+	P077	Baseline	PeaStim	Percentage	SU
		5.28	CD57	.EM.CD8+	P080	Baseline	PeaStim	Percentage	SU
		12	CD57	.EM.CD8+	P082	Baseline	PeaStim	Percentage	DS
		13.2	CD57	.EM.CD8+	P083	Baseline	PeaStim	Percentage	DS
		7.94	CD57	.EM.CD8+	P084	Baseline	PeaStim	Percentage	DS
		35.1	CD57	.EM.CD8+	P091	Baseline	PeaStim	Percentage	DS
		16.4	CD57	.EM.CD8+	P092	Baseline	PeaStim	Percentage	SU
		62.9	CD57	.EM.CD8+	P096	Baseline	PeaStim	Percentage	DS
		10.5	CD57	.EM.CD8+	P097	Baseline	PeaStim	Percentage	SU
		48.4	CD57	.EM.CD8+	P098	Baseline	PeaStim	Percentage	DS
		35.3	CD57	.EM.CD8+	P099	Baseline	PeaStim	Percentage	DS
		49	CD57	.EM.CD8+	P101	Baseline	PeaStim	Percentage	DS
		63.7	CD57	.EM.CD8+	P103	Baseline	PeaStim	Percentage	SU
		26.3	CD57	.EM.CD8+	P104	Baseline	PeaStim	Percentage	SU
		29.3	CD57	.EM.CD8+	P113	Baseline	PeaStim	Percentage	SU
		52.4	CD57	.EM.CD8+	P119	Baseline	PeaStim	Percentage	DS
		110	CD57	EM CD8+	P001	Baseline	Unstim	MSI	SU
		97.4	CD57	EM CD8+	P003	Baseline	Unstim	MSI	SU
		32.4	CD57	EM CD8+	P004	Baseline	Unstim	MSI	SU
		77	CD57	EM CD8+	P005	Baseline	Unstim	MSI	DS
		121	CD57	EM CD8+	P007	Baseline	Unstim	MSI	DS
		101	CD57	EM CD8+	P010	Baseline	Unstim	MSI	DS
		72.8	CD57	EM CD8+	P012	Baseline	Unstim	MSI	DS
		49	CD57	EM CD8+	P013	Baseline	Unstim	MSI	SU
		78.9	CD57	EM CD8+	P024	Baseline	Unstim	MSI	SU
		92	CD57	EM CD8+	P025	Baseline	Unstim	MSI	SU
		50	CD57	EM CD8+	P028	Baseline	Unstim	MSI	DS
		97.4	CD57	EM CD8+	P029	Baseline	Unstim	MSI	DS
		63.3	CD57	EM CD8+	P032	Baseline	Unstim	MSI	SU
		92.3	CD57	EM CD8+	P033	Baseline	Unstim	MSI	SU
		122	CD57	EM CD8+	P037	Baseline	Unstim	MSI	SU
		48.7	CD57	EM CD8+	P038	Baseline	Unstim	MSI	SU
		216	CD57	EM CD8+	P039	Baseline	Unstim	MSI	DS
		254	CD57	EM CD8+	P040	Baseline	Unstim	MSI	DS
		123	CD57	EM CD8+	P047	Baseline	Unstim	MSI	DS
		196	CD57	EM CD8+	P048	Baseline	Unstim	MSI	DS
		313	CD57	EM CD8+	P049	Baseline	Unstim	MSI	DS
		118	CD57	EM CD8+	P051	Baseline	Unstim	MSI	SU
		94.5	CD57	EM CD8+	P054	Baseline	Unstim	MSI	DS
		46	CD57	EM CD8+	P057	Baseline	Unstim	MSI	SU
		63.6	CD57	EM CD8+	P061	Baseline	Unstim	MSI	DS
		68.8	CD57	EM CD8+	P064	Baseline	Unstim	MSI	SU
		50.3	CD57	EM CD8+	P066	Baseline	Unstim	MSI	DS
		59.1	CD57	EM CD8+	P069	Baseline	Unstim	MSI	DS
		59.3	CD57	EM CD8+	P070	Baseline	Unstim	MSI	DS
		67.1	CD57	EM CD8+	P076	Baseline	Unstim	MSI	DS
		88.4	CD57	EM CD8+	P077	Baseline	Unstim	MSI	SU
		64.5	CD57	EM CD8+	P080	Baseline	Unstim	MSI	SU
		63.3	CD57	EM CD8+	P082	Baseline	Unstim	MSI	DS
		88.9	CD57	EM CD8+	P083	Baseline	Unstim	MSI	DS
		124	CD57	EM CD8+	P084	Baseline	Unstim	MSI	DS
		122	CD57	EM CD8+	P091	Baseline	Unstim	MSI	DS
		175	CD57	EM CD8+	P092	Baseline	Unstim	MSI	SU
		219	CD57	EM CD8+	P096	Baseline	Unstim	MSI	DS
		112	CD57	EM CD8+	P097	Baseline	Unstim	MSI	SU
		226	CD57	EM CD8+	P098	Baseline	Unstim	MSI	DS
		153	CD57	EM CD8+	P099	Baseline	Unstim	MSI	DS
		146	CD57	EM CD8+	P101	Baseline	Unstim	MSI	DS
		211	CD57	EM CD8+	P103	Baseline	Unstim	MSI	SU
		121	CD57	EM CD8+	P104	Baseline	Unstim	MSI	SU
		152	CD57	EM CD8+	P113	Baseline	Unstim	MSI	SU
		201	CD57	EM CD8+	P119	Baseline	Unstim	MSI	DS
		8.44	CD57	EM CD8+	P001	Baseline	Unstim	Percentage	SU
		15.8	CD57	EM CD8+	P003	Baseline	Unstim	Percentage	SU
		0.26	CD57	EM CD8+	P004	Baseline	Unstim	Percentage	SU
		4.32	CD57	EM CD8+	P005	Baseline	Unstim	Percentage	DS
		35	CD57	EM CD8+	P007	Baseline	Unstim	Percentage	DS
		22.1	CD57	EM CD8+	P010	Baseline	Unstim	Percentage	DS
		21.5	CD57	EM CD8+	P012	Baseline	Unstim	Percentage	DS
		2.88	CD57	EM CD8+	P013	Baseline	Unstim	Percentage	SU
		12.4	CD57	EM CD8+	P024	Baseline	Unstim	Percentage	SU
		19.9	CD57	EM CD8+	P025	Baseline	Unstim	Percentage	SU
		14.2	CD57	EM CD8+	P028	Baseline	Unstim	Percentage	DS
		8.87	CD57	EM CD8+	P029	Baseline	Unstim	Percentage	DS
		6.84	CD57	EM CD8+	P032	Baseline	Unstim	Percentage	SU
		6.29	CD57	EM CD8+	P033	Baseline	Unstim	Percentage	SU
		22	CD57	EM CD8+	P037	Baseline	Unstim	Percentage	SU
		1.74	CD57	EM CD8+	P038	Baseline	Unstim	Percentage	SU
		13	CD57	EM CD8+	P039	Baseline	Unstim	Percentage	DS
		18	CD57	EM CD8+	P040	Baseline	Unstim	Percentage	DS
		10.7	CD57	EM CD8+	P047	Baseline	Unstim	Percentage	DS
		38.4	CD57	EM CD8+	P048	Baseline	Unstim	Percentage	DS
		26.8	CD57	EM CD8+	P049	Baseline	Unstim	Percentage	DS
		12.2	CD57	EM CD8+	P051	Baseline	Unstim	Percentage	SU
		26.1	CD57	EM CD8+	P054	Baseline	Unstim	Percentage	DS
		8.84	CD57	EM CD8+	P057	Baseline	Unstim	Percentage	SU
		8.56	CD57	EM CD8+	P061	Baseline	Unstim	Percentage	DS
		16.4	CD57	EM CD8+	P064	Baseline	Unstim	Percentage	SU
		5.86	CD57	EM CD8+	P066	Baseline	Unstim	Percentage	DS
		3.18	CD57	EM CD8+	P069	Baseline	Unstim	Percentage	DS
		6.53	CD57	EM CD8+	P070	Baseline	Unstim	Percentage	DS
		10	CD57	EM CD8+	P076	Baseline	Unstim	Percentage	DS
		25.7	CD57	EM CD8+	P077	Baseline	Unstim	Percentage	SU
		1.84	CD57	EM CD8+	P080	Baseline	Unstim	Percentage	SU
		11.5	CD57	EM CD8+	P082	Baseline	Unstim	Percentage	DS
		7.36	CD57	EM CD8+	P083	Baseline	Unstim	Percentage	DS
		6.23	CD57	EM CD8+	P084	Baseline	Unstim	Percentage	DS
		19.3	CD57	EM CD8+	P091	Baseline	Unstim	Percentage	DS
		13	CD57	EM CD8+	P092	Baseline	Unstim	Percentage	SU
		47.5	CD57	EM CD8+	P096	Baseline	Unstim	Percentage	DS
		6.21	CD57	EM CD8+	P097	Baseline	Unstim	Percentage	SU
		23.9	CD57	EM CD8+	P098	Baseline	Unstim	Percentage	DS
		26.8	CD57	EM CD8+	P099	Baseline	Unstim	Percentage	DS
		39.4	CD57	EM CD8+	P101	Baseline	Unstim	Percentage	DS
		49.9	CD57	EM CD8+	P103	Baseline	Unstim	Percentage	SU
		26.7	CD57	EM CD8+	P104	Baseline	Unstim	Percentage	SU
		27.8	CD57	EM CD8+	P113	Baseline	Unstim	Percentage	SU
		53.8	CD57	EM CD8+	P119	Baseline	Unstim	Percentage	DS
		85.1	CD57	EM CD8	P001	Baseline	PeaStim	MSI	SU
		102	CD57	EM CD8	P003	Baseline	PeaStim	MSI	SU
		34.6	CD57	EM CD8	P004	Baseline	PeaStim	MSI	SU
		54.8	CD57	EM CD8	P005	Baseline	PeaStim	MSI	DS
		111	CD57	EM CD8	P007	Baseline	PeaStim	MSI	DS
		94.3	CD57	EM CD8	P010	Baseline	PeaStim	MSI	DS
		74.4	CD57	EM CD8	P011	Baseline	PeaStim	MSI	DS
		77.4	CD57	EM CD8	P012	Baseline	PeaStim	MSI	DS
		78.9	CD57	EM CD8	P013	Baseline	PeaStim	MSI	SU
		52.8	CD57	EM CD8	P024	Baseline	PeaStim	MSI	SU
		66.2	CD57	EM CD8	P025	Baseline	PeaStim	MSI	SU
		99.3	CD57	EM CD8	P027	Baseline	PeaStim	MSI	DS
		66.6	CD57	EM CD8	P028	Baseline	PeaStim	MSI	DS
		138	CD57	EM CD8	P029	Baseline	PeaStim	MSI	DS
		108	CD57	EM CD8	P032	Baseline	PeaStim	MSI	SU
		87	CD57	EM CD8	P033	Baseline	PeaStim	MSI	SU
		184	CD57	EM CD8	P037	Baseline	PeaStim	MSI	SU
		43.3	CD57	EM CD8	P038	Baseline	PeaStim	MSI	SU
		105	CD57	EM CD8	P039	Baseline	PeaStim	MSI	DS
		139	CD57	EM CD8	P040	Baseline	PeaStim	MSI	DS
		94.8	CD57	EM CD8	P047	Baseline	PeaStim	MSI	DS
		207	CD57	EM CD8	P048	Baseline	PeaStim	MSI	DS
		158	CD57	EM CD8	P049	Baseline	PeaStim	MSI	DS
		80	CD57	EM CD8	P051	Baseline	PeaStim	MSI	SU
		68	CD57	EM CD8	P054	Baseline	PeaStim	MSI	DS
		52.2	CD57	EM CD8	P057	Baseline	PeaStim	MSI	SU
		71.2	CD57	EM CD8	P061	Baseline	PeaStim	MSI	DS
		103	CD57	EM CD8	P062	Baseline	PeaStim	MSI	DS
		81.3	CD57	EM CD8	P064	Baseline	PeaStim	MSI	SU
		60.6	CD57	EM CD8	P066	Baseline	PeaStim	MSI	DS
		48.1	CD57	EM CD8	P069	Baseline	PeaStim	MSI	DS
		67.7	CD57	EM CD8	P070	Baseline	PeaStim	MSI	DS
		72.6	CD57	EM CD8	P076	Baseline	PeaStim	MSI	DS
		82	CD57	EM CD8	P077	Baseline	PeaStim	MSI	SU
		45.8	CD57	EM CD8	P080	Baseline	PeaStim	MSI	SU
		71.2	CD57	EM CD8	P082	Baseline	PeaStim	MSI	DS
		84.9	CD57	EM CD8	P083	Baseline	PeaStim	MSI	DS
		121	CD57	EM CD8	P084	Baseline	PeaStim	MSI	DS
		136	CD57	EM CD8	P091	Baseline	PeaStim	MSI	DS
		197	CD57	EM CD8	P092	Baseline	PeaStim	MSI	SU
		196	CD57	EM CD8	P096	Baseline	PeaStim	MSI	DS
		137	CD57	EM CD8	P097	Baseline	PeaStim	MSI	SU
		216	CD57	EM CD8	P098	Baseline	PeaStim	MSI	DS
		169	CD57	EM CD8	P099	Baseline	PeaStim	MSI	DS
		136	CD57	EM CD8	P101	Baseline	PeaStim	MSI	DS
		220	CD57	EM CD8	P103	Baseline	PeaStim	MSI	SU
		144	CD57	EM CD8	P104	Baseline	PeaStim	MSI	SU
		256	CD57	EM CD8	P113	Baseline	PeaStim	MSI	SU
		213	CD57	EM CD8	P119	Baseline	PeaStim	MSI	DS
		8.23	CD57	EM CD8	P001	Baseline	PeaStim	Percentage	SU
		12.4	CD57	EM CD8	P003	Baseline	PeaStim	Percentage	SU
		0.29	CD57	EM CD8	P004	Baseline	PeaStim	Percentage	SU
		2.69	CD57	EM CD8	P005	Baseline	PeaStim	Percentage	DS
		31.5	CD57	EM CD8	P007	Baseline	PeaStim	Percentage	DS
		20.6	CD57	EM CD8	P010	Baseline	PeaStim	Percentage	DS
		42.5	CD57	EM CD8	P011	Baseline	PeaStim	Percentage	DS
		20	CD57	EM CD8	P012	Baseline	PeaStim	Percentage	DS
		4.44	CD57	EM CD8	P013	Baseline	PeaStim	Percentage	SU
		5.8	CD57	EM CD8	P024	Baseline	PeaStim	Percentage	SU
		13.9	CD57	EM CD8	P025	Baseline	PeaStim	Percentage	SU
		17.4	CD57	EM CD8	P027	Baseline	PeaStim	Percentage	DS
		16	CD57	EM CD8	P028	Baseline	PeaStim	Percentage	DS
		12.9	CD57	EM CD8	P029	Baseline	PeaStim	Percentage	DS
		6.41	CD57	EM CD8	P032	Baseline	PeaStim	Percentage	SU
		5.01	CD57	EM CD8	P033	Baseline	PeaStim	Percentage	SU
		24	CD57	EM CD8	P037	Baseline	PeaStim	Percentage	SU
		1.82	CD57	EM CD8	P038	Baseline	PeaStim	Percentage	SU
		10.4	CD57	EM CD8	P039	Baseline	PeaStim	Percentage	DS
		14.1	CD57	EM CD8	P040	Baseline	PeaStim	Percentage	DS
		6.63	CD57	EM CD8	P047	Baseline	PeaStim	Percentage	DS
		37.6	CD57	EM CD8	P048	Baseline	PeaStim	Percentage	DS
		19.1	CD57	EM CD8	P049	Baseline	PeaStim	Percentage	DS
		7.36	CD57	EM CD8	P051	Baseline	PeaStim	Percentage	SU
		15.8	CD57	EM CD8	P054	Baseline	PeaStim	Percentage	DS
		9.62	CD57	EM CD8	P057	Baseline	PeaStim	Percentage	SU
		9.95	CD57	EM CD8	P061	Baseline	PeaStim	Percentage	DS
		29	CD57	EM CD8	P062	Baseline	PeaStim	Percentage	DS
		17.8	CD57	EM CD8	P064	Baseline	PeaStim	Percentage	SU
		4.85	CD57	EM CD8	P066	Baseline	PeaStim	Percentage	DS
		3.62	CD57	EM CD8	P069	Baseline	PeaStim	Percentage	DS
		7.9	CD57	EM CD8	P070	Baseline	PeaStim	Percentage	DS
		9.54	CD57	EM CD8	P076	Baseline	PeaStim	Percentage	DS
		26.2	CD57	EM CD8	P077	Baseline	PeaStim	Percentage	SU
		1.84	CD57	EM CD8	P080	Baseline	PeaStim	Percentage	SU
		12.3	CD57	EM CD8	P082	Baseline	PeaStim	Percentage	DS
		7.68	CD57	EM CD8	P083	Baseline	PeaStim	Percentage	DS
		4.73	CD57	EM CD8	P084	Baseline	PeaStim	Percentage	DS
		20.3	CD57	EM CD8	P091	Baseline	PeaStim	Percentage	DS
		15.8	CD57	EM CD8	P092	Baseline	PeaStim	Percentage	SU
		54.2	CD57	EM CD8	P096	Baseline	PeaStim	Percentage	DS
		7.1	CD57	EM CD8	P097	Baseline	PeaStim	Percentage	SU
		28.8	CD57	EM CD8	P098	Baseline	PeaStim	Percentage	DS
		35.1	CD57	EM CD8	P099	Baseline	PeaStim	Percentage	DS
		38.8	CD57	EM CD8	P101	Baseline	PeaStim	Percentage	DS
		53.1	CD57	EM CD8	P103	Baseline	PeaStim	Percentage	SU
		28.5	CD57	EM CD8	P104	Baseline	PeaStim	Percentage	SU
		31.5	CD57	EM CD8	P113	Baseline	PeaStim	Percentage	SU
		53.3	CD57	EM CD8	P119	Baseline	PeaStim	Percentage	DS
		176	CD57	EM CD8+ T cells	P001	Baseline	Unstim	MSI	SU
		130	CD57	EM CD8+ T cells	P003	Baseline	Unstim	MSI	SU
		30.9	CD57	EM CD8+ T cells	P004	Baseline	Unstim	MSI	SU
		189	CD57	EM CD8+ T cells	P005	Baseline	Unstim	MSI	DS
		148	CD57	EM CD8+ T cells	P007	Baseline	Unstim	MSI	DS
		145	CD57	EM CD8+ T cells	P010	Baseline	Unstim	MSI	DS
		84.7	CD57	EM CD8+ T cells	P012	Baseline	Unstim	MSI	DS
		130	CD57	EM CD8+ T cells	P013	Baseline	Unstim	MSI	SU
		130	CD57	EM CD8+ T cells	P024	Baseline	Unstim	MSI	SU
		102	CD57	EM CD8+ T cells	P025	Baseline	Unstim	MSI	SU
		63.8	CD57	EM CD8+ T cells	P028	Baseline	Unstim	MSI	DS
		141	CD57	EM CD8+ T cells	P029	Baseline	Unstim	MSI	DS
		127	CD57	EM CD8+ T cells	P032	Baseline	Unstim	MSI	SU
		154	CD57	EM CD8+ T cells	P033	Baseline	Unstim	MSI	SU
		116	CD57	EM CD8+ T cells	P037	Baseline	Unstim	MSI	SU
		65.7	CD57	EM CD8+ T cells	P038	Baseline	Unstim	MSI	SU
		359	CD57	EM CD8+ T cells	P039	Baseline	Unstim	MSI	DS
		301	CD57	EM CD8+ T cells	P040	Baseline	Unstim	MSI	DS
		332	CD57	EM CD8+ T cells	P047	Baseline	Unstim	MSI	DS
		262	CD57	EM CD8+ T cells	P048	Baseline	Unstim	MSI	DS
		333	CD57	EM CD8+ T cells	P049	Baseline	Unstim	MSI	DS
		191	CD57	EM CD8+ T cells	P051	Baseline	Unstim	MSI	SU
		146	CD57	EM CD8+ T cells	P054	Baseline	Unstim	MSI	DS
		64.1	CD57	EM CD8+ T cells	P057	Baseline	Unstim	MSI	SU
		103	CD57	EM CD8+ T cells	P061	Baseline	Unstim	MSI	DS
		98.2	CD57	EM CD8+ T cells	P064	Baseline	Unstim	MSI	SU
		60.6	CD57	EM CD8+ T cells	P066	Baseline	Unstim	MSI	DS
		80.4	CD57	EM CD8+ T cells	P069	Baseline	Unstim	MSI	DS
		73.8	CD57	EM CD8+ T cells	P070	Baseline	Unstim	MSI	DS
		111	CD57	EM CD8+ T cells	P076	Baseline	Unstim	MSI	DS
		94.8	CD57	EM CD8+ T cells	P077	Baseline	Unstim	MSI	SU
		118	CD57	EM CD8+ T cells	P080	Baseline	Unstim	MSI	SU
		73	CD57	EM CD8+ T cells	P082	Baseline	Unstim	MSI	DS
		89.1	CD57	EM CD8+ T cells	P083	Baseline	Unstim	MSI	DS
		141	CD57	EM CD8+ T cells	P084	Baseline	Unstim	MSI	DS
		327	CD57	EM CD8+ T cells	P091	Baseline	Unstim	MSI	DS
		300	CD57	EM CD8+ T cells	P092	Baseline	Unstim	MSI	SU
		301	CD57	EM CD8+ T cells	P096	Baseline	Unstim	MSI	DS
		254	CD57	EM CD8+ T cells	P097	Baseline	Unstim	MSI	SU
		438	CD57	EM CD8+ T cells	P098	Baseline	Unstim	MSI	DS
		284	CD57	EM CD8+ T cells	P099	Baseline	Unstim	MSI	DS
		323	CD57	EM CD8+ T cells	P101	Baseline	Unstim	MSI	DS
		330	CD57	EM CD8+ T cells	P103	Baseline	Unstim	MSI	SU
		179	CD57	EM CD8+ T cells	P104	Baseline	Unstim	MSI	SU
		207	CD57	EM CD8+ T cells	P113	Baseline	Unstim	MSI	SU
		219	CD57	EM CD8+ T cells	P119	Baseline	Unstim	MSI	DS
		358	CD57	TEMRA	P001	Baseline	Unstim	MSI	SU
		145	CD57	TEMRA	P003	Baseline	Unstim	MSI	SU
		48.4	CD57	TEMRA	P004	Baseline	Unstim	MSI	SU
		290	CD57	TEMRA	P005	Baseline	Unstim	MSI	DS
		175	CD57	TEMRA	P007	Baseline	Unstim	MSI	DS
		219	CD57	TEMRA	P010	Baseline	Unstim	MSI	DS
		86.5	CD57	TEMRA	P012	Baseline	Unstim	MSI	DS
		201	CD57	TEMRA	P013	Baseline	Unstim	MSI	SU
		130	CD57	TEMRA	P024	Baseline	Unstim	MSI	SU
		178	CD57	TEMRA	P025	Baseline	Unstim	MSI	SU
		72.4	CD57	TEMRA	P028	Baseline	Unstim	MSI	DS
		159	CD57	TEMRA	P029	Baseline	Unstim	MSI	DS
		117	CD57	TEMRA	P032	Baseline	Unstim	MSI	SU
		111	CD57	TEMRA	P033	Baseline	Unstim	MSI	SU
		142	CD57	TEMRA	P037	Baseline	Unstim	MSI	SU
		76.6	CD57	TEMRA	P038	Baseline	Unstim	MSI	SU
		514	CD57	TEMRA	P039	Baseline	Unstim	MSI	DS
		201	CD57	TEMRA	P040	Baseline	Unstim	MSI	DS
		565	CD57	TEMRA	P047	Baseline	Unstim	MSI	DS
		325	CD57	TEMRA	P048	Baseline	Unstim	MSI	DS
		593	CD57	TEMRA	P049	Baseline	Unstim	MSI	DS
		305	CD57	TEMRA	P051	Baseline	Unstim	MSI	SU
		242	CD57	TEMRA	P054	Baseline	Unstim	MSI	DS
		85.3	CD57	TEMRA	P057	Baseline	Unstim	MSI	SU
		155	CD57	TEMRA	P061	Baseline	Unstim	MSI	DS
		153	CD57	TEMRA	P064	Baseline	Unstim	MSI	SU
		117	CD57	TEMRA	P066	Baseline	Unstim	MSI	DS
		148	CD57	TEMRA	P069	Baseline	Unstim	MSI	DS
		101	CD57	TEMRA	P070	Baseline	Unstim	MSI	DS
		154	CD57	TEMRA	P076	Baseline	Unstim	MSI	DS
		118	CD57	TEMRA	P077	Baseline	Unstim	MSI	SU
		87.9	CD57	TEMRA	P080	Baseline	Unstim	MSI	SU
		60.4	CD57	TEMRA	P082	Baseline	Unstim	MSI	DS
		161	CD57	TEMRA	P083	Baseline	Unstim	MSI	DS
		65.5	CD57	TEMRA	P084	Baseline	Unstim	MSI	DS
		571	CD57	TEMRA	P091	Baseline	Unstim	MSI	DS
		437	CD57	TEMRA	P092	Baseline	Unstim	MSI	SU
		760	CD57	TEMRA	P096	Baseline	Unstim	MSI	DS
		396	CD57	TEMRA	P097	Baseline	Unstim	MSI	SU
		680	CD57	TEMRA	P098	Baseline	Unstim	MSI	DS
		448	CD57	TEMRA	P099	Baseline	Unstim	MSI	DS
		646	CD57	TEMRA	P101	Baseline	Unstim	MSI	DS
		393	CD57	TEMRA	P103	Baseline	Unstim	MSI	SU
		436	CD57	TEMRA	P104	Baseline	Unstim	MSI	SU
		298	CD57	TEMRA	P113	Baseline	Unstim	MSI	SU
		510	CD57	TEMRA	P119	Baseline	Unstim	MSI	DS
		14.5	CD57	.EM.CD8+	P001	Baseline	Unstim	Percentage	SU
		19.5	CD57	.EM.CD8+	P003	Baseline	Unstim	Percentage	SU
		0.22	CD57	.EM.CD8+	P004	Baseline	Unstim	Percentage	SU
		33.6	CD57	.EM.CD8+	P005	Baseline	Unstim	Percentage	DS
		47.3	CD57	.EM.CD8+	P007	Baseline	Unstim	Percentage	DS
		34.8	CD57	.EM.CD8+	P010	Baseline	Unstim	Percentage	DS
		25.6	CD57	.EM.CD8+	P012	Baseline	Unstim	Percentage	DS
		16.9	CD57	.EM.CD8+	P013	Baseline	Unstim	Percentage	SU
		21.7	CD57	.EM.CD8+	P024	Baseline	Unstim	Percentage	SU
		26.4	CD57	.EM.CD8+	P025	Baseline	Unstim	Percentage	SU
		20.1	CD57	.EM.CD8+	P028	Baseline	Unstim	Percentage	DS
		20.2	CD57	.EM.CD8+	P029	Baseline	Unstim	Percentage	DS
		14.8	CD57	.EM.CD8+	P032	Baseline	Unstim	Percentage	SU
		8.93	CD57	.EM.CD8+	P033	Baseline	Unstim	Percentage	SU
		27.4	CD57	.EM.CD8+	P037	Baseline	Unstim	Percentage	SU
		2.41	CD57	.EM.CD8+	P038	Baseline	Unstim	Percentage	SU
		21.8	CD57	.EM.CD8+	P039	Baseline	Unstim	Percentage	DS
		24.1	CD57	.EM.CD8+	P040	Baseline	Unstim	Percentage	DS
		18.7	CD57	.EM.CD8+	P047	Baseline	Unstim	Percentage	DS
		38.8	CD57	.EM.CD8+	P048	Baseline	Unstim	Percentage	DS
		38.5	CD57	.EM.CD8+	P049	Baseline	Unstim	Percentage	DS
		14.6	CD57	.EM.CD8+	P051	Baseline	Unstim	Percentage	SU
		35.1	CD57	.EM.CD8+	P054	Baseline	Unstim	Percentage	DS
		13	CD57	.EM.CD8+	P057	Baseline	Unstim	Percentage	SU
		16.7	CD57	.EM.CD8+	P061	Baseline	Unstim	Percentage	DS
		35.7	CD57	.EM.CD8+	P064	Baseline	Unstim	Percentage	SU
		6.82	CD57	.EM.CD8+	P066	Baseline	Unstim	Percentage	DS
		6.43	CD57	.EM.CD8+	P069	Baseline	Unstim	Percentage	DS
		16.6	CD57	.EM.CD8+	P070	Baseline	Unstim	Percentage	DS
		24.3	CD57	.EM.CD8+	P076	Baseline	Unstim	Percentage	DS
		44.2	CD57	.EM.CD8+	P077	Baseline	Unstim	Percentage	SU
		4.88	CD57	.EM.CD8+	P080	Baseline	Unstim	Percentage	SU
		12.1	CD57	.EM.CD8+	P082	Baseline	Unstim	Percentage	DS
		11	CD57	.EM.CD8+	P083	Baseline	Unstim	Percentage	DS
		10.4	CD57	.EM.CD8+	P084	Baseline	Unstim	Percentage	DS
		38.5	CD57	.EM.CD8+	P091	Baseline	Unstim	Percentage	DS
		15.4	CD57	.EM.CD8+	P092	Baseline	Unstim	Percentage	SU
		58.5	CD57	.EM.CD8+	P096	Baseline	Unstim	Percentage	DS
		9.94	CD57	.EM.CD8+	P097	Baseline	Unstim	Percentage	SU
		44.8	CD57	.EM.CD8+	P098	Baseline	Unstim	Percentage	DS
		36.8	CD57	.EM.CD8+	P099	Baseline	Unstim	Percentage	DS
		51.2	CD57	.EM.CD8+	P101	Baseline	Unstim	Percentage	DS
		63.2	CD57	.EM.CD8+	P103	Baseline	Unstim	Percentage	SU
		25.7	CD57	.EM.CD8+	P104	Baseline	Unstim	Percentage	SU
		26.9	CD57	.EM.CD8+	P113	Baseline	Unstim	Percentage	SU
		53.2	CD57	.EM.CD8+	P119	Baseline	Unstim	Percentage	DS
		15.8	CD57	TEMRA	P001	Baseline	Unstim	Percentage	SU
		30.1	CD57	TEMRA	P003	Baseline	Unstim	Percentage	SU
		0.77	CD57	TEMRA	P004	Baseline	Unstim	Percentage	SU
		63.2	CD57	TEMRA	P005	Baseline	Unstim	Percentage	DS
		56	CD57	TEMRA	P007	Baseline	Unstim	Percentage	DS
		33.5	CD57	TEMRA	P010	Baseline	Unstim	Percentage	DS
		10.8	CD57	TEMRA	P012	Baseline	Unstim	Percentage	DS
		38.7	CD57	TEMRA	P013	Baseline	Unstim	Percentage	SU
		19.4	CD57	TEMRA	P024	Baseline	Unstim	Percentage	SU
		26.2	CD57	TEMRA	P025	Baseline	Unstim	Percentage	SU
		35.7	CD57	TEMRA	P028	Baseline	Unstim	Percentage	DS
		3.23	CD57	TEMRA	P029	Baseline	Unstim	Percentage	DS
		34.7	CD57	TEMRA	P032	Baseline	Unstim	Percentage	SU
		13.3	CD57	TEMRA	P033	Baseline	Unstim	Percentage	SU
		42.6	CD57	TEMRA	P037	Baseline	Unstim	Percentage	SU
		2.89	CD57	TEMRA	P038	Baseline	Unstim	Percentage	SU
		28.5	CD57	TEMRA	P039	Baseline	Unstim	Percentage	DS
		8.09	CD57	TEMRA	P040	Baseline	Unstim	Percentage	DS
		19.2	CD57	TEMRA	P047	Baseline	Unstim	Percentage	DS
		53.2	CD57	TEMRA	P048	Baseline	Unstim	Percentage	DS
		22.7	CD57	TEMRA	P049	Baseline	Unstim	Percentage	DS
		30.7	CD57	TEMRA	P051	Baseline	Unstim	Percentage	SU
		35	CD57	TEMRA	P054	Baseline	Unstim	Percentage	DS
		17.6	CD57	TEMRA	P057	Baseline	Unstim	Percentage	SU
		17.6	CD57	TEMRA	P061	Baseline	Unstim	Percentage	DS
		19.4	CD57	TEMRA	P064	Baseline	Unstim	Percentage	SU
		15	CD57	TEMRA	P066	Baseline	Unstim	Percentage	DS
		6.85	CD57	TEMRA	P069	Baseline	Unstim	Percentage	DS
		60.4	CD57	TEMRA	P070	Baseline	Unstim	Percentage	DS
		10.9	CD57	TEMRA	P076	Baseline	Unstim	Percentage	DS
		12	CD57	TEMRA	P077	Baseline	Unstim	Percentage	SU
		3.77	CD57	TEMRA	P080	Baseline	Unstim	Percentage	SU
		35.8	CD57	TEMRA	P082	Baseline	Unstim	Percentage	DS
		8.97	CD57	TEMRA	P083	Baseline	Unstim	Percentage	DS
		8.7	CD57	TEMRA	P084	Baseline	Unstim	Percentage	DS
		80.8	CD57	TEMRA	P091	Baseline	Unstim	Percentage	DS
		28.9	CD57	TEMRA	P092	Baseline	Unstim	Percentage	SU
		84.4	CD57	TEMRA	P096	Baseline	Unstim	Percentage	DS
		24	CD57	TEMRA	P097	Baseline	Unstim	Percentage	SU
		78.2	CD57	TEMRA	P098	Baseline	Unstim	Percentage	DS
		67.7	CD57	TEMRA	P099	Baseline	Unstim	Percentage	DS
		88.7	CD57	TEMRA	P101	Baseline	Unstim	Percentage	DS
		72	CD57	TEMRA	P103	Baseline	Unstim	Percentage	SU
		47.6	CD57	TEMRA	P104	Baseline	Unstim	Percentage	SU
		68.4	CD57	TEMRA	P113	Baseline	Unstim	Percentage	SU
		78	CD57	TEMRA	P119	Baseline	Unstim	Percentage	DS

## Sheet: Figure2de
Figure 2d & Figure2e		Value	Marker	CellType	PID	Time	Stim	Type	Outcome
		18.5	naive CD8+ T cells	% Total live cells	P001	Baseline	PeaStim	Percentage	SU
		8.18	naive CD8+ T cells	% Total live cells	P003	Baseline	PeaStim	Percentage	SU
		14.2	naive CD8+ T cells	% Total live cells	P004	Baseline	PeaStim	Percentage	SU
		15.7	naive CD8+ T cells	% Total live cells	P005	Baseline	PeaStim	Percentage	DS
		14.1	naive CD8+ T cells	% Total live cells	P007	Baseline	PeaStim	Percentage	DS
		12.3	naive CD8+ T cells	% Total live cells	P010	Baseline	PeaStim	Percentage	DS
		15.9	naive CD8+ T cells	% Total live cells	P011	Baseline	PeaStim	Percentage	DS
		27.7	naive CD8+ T cells	% Total live cells	P012	Baseline	PeaStim	Percentage	DS
		9.47	naive CD8+ T cells	% Total live cells	P013	Baseline	PeaStim	Percentage	SU
		14.8	naive CD8+ T cells	% Total live cells	P024	Baseline	PeaStim	Percentage	SU
		12.8	naive CD8+ T cells	% Total live cells	P025	Baseline	PeaStim	Percentage	SU
		11.8	naive CD8+ T cells	% Total live cells	P027	Baseline	PeaStim	Percentage	DS
		14.6	naive CD8+ T cells	% Total live cells	P028	Baseline	PeaStim	Percentage	DS
		26.6	naive CD8+ T cells	% Total live cells	P029	Baseline	PeaStim	Percentage	DS
		7.48	naive CD8+ T cells	% Total live cells	P032	Baseline	PeaStim	Percentage	SU
		10.7	naive CD8+ T cells	% Total live cells	P033	Baseline	PeaStim	Percentage	SU
		18.2	naive CD8+ T cells	% Total live cells	P037	Baseline	PeaStim	Percentage	SU
		17.4	naive CD8+ T cells	% Total live cells	P038	Baseline	PeaStim	Percentage	SU
		14.5	naive CD8+ T cells	% Total live cells	P039	Baseline	PeaStim	Percentage	DS
		27.8	naive CD8+ T cells	% Total live cells	P040	Baseline	PeaStim	Percentage	DS
		15.7	naive CD8+ T cells	% Total live cells	P047	Baseline	PeaStim	Percentage	DS
		17.4	naive CD8+ T cells	% Total live cells	P048	Baseline	PeaStim	Percentage	DS
		23.9	naive CD8+ T cells	% Total live cells	P049	Baseline	PeaStim	Percentage	DS
		15.5	naive CD8+ T cells	% Total live cells	P051	Baseline	PeaStim	Percentage	SU
		24.4	naive CD8+ T cells	% Total live cells	P054	Baseline	PeaStim	Percentage	DS
		16.3	naive CD8+ T cells	% Total live cells	P057	Baseline	PeaStim	Percentage	SU
		23.5	naive CD8+ T cells	% Total live cells	P061	Baseline	PeaStim	Percentage	DS
		21.1	naive CD8+ T cells	% Total live cells	P062	Baseline	PeaStim	Percentage	DS
		11.4	naive CD8+ T cells	% Total live cells	P064	Baseline	PeaStim	Percentage	SU
		10.9	naive CD8+ T cells	% Total live cells	P066	Baseline	PeaStim	Percentage	DS
		19.7	naive CD8+ T cells	% Total live cells	P069	Baseline	PeaStim	Percentage	DS
		16.6	naive CD8+ T cells	% Total live cells	P070	Baseline	PeaStim	Percentage	DS
		24.5	naive CD8+ T cells	% Total live cells	P076	Baseline	PeaStim	Percentage	DS
		14.7	naive CD8+ T cells	% Total live cells	P077	Baseline	PeaStim	Percentage	SU
		19.2	naive CD8+ T cells	% Total live cells	P080	Baseline	PeaStim	Percentage	SU
		17.3	naive CD8+ T cells	% Total live cells	P082	Baseline	PeaStim	Percentage	DS
		30.5	naive CD8+ T cells	% Total live cells	P083	Baseline	PeaStim	Percentage	DS
		17.8	naive CD8+ T cells	% Total live cells	P084	Baseline	PeaStim	Percentage	DS
		9.86	naive CD8+ T cells	% Total live cells	P091	Baseline	PeaStim	Percentage	DS
		11.9	naive CD8+ T cells	% Total live cells	P092	Baseline	PeaStim	Percentage	SU
		16.4	naive CD8+ T cells	% Total live cells	P096	Baseline	PeaStim	Percentage	DS
		15.6	naive CD8+ T cells	% Total live cells	P097	Baseline	PeaStim	Percentage	SU
		14.1	naive CD8+ T cells	% Total live cells	P098	Baseline	PeaStim	Percentage	DS
		15.8	naive CD8+ T cells	% Total live cells	P099	Baseline	PeaStim	Percentage	DS
		12.7	naive CD8+ T cells	% Total live cells	P101	Baseline	PeaStim	Percentage	DS
		9.46	naive CD8+ T cells	% Total live cells	P103	Baseline	PeaStim	Percentage	SU
		13.6	naive CD8+ T cells	% Total live cells	P104	Baseline	PeaStim	Percentage	SU
		12.1	naive CD8+ T cells	% Total live cells	P113	Baseline	PeaStim	Percentage	SU
		13.1	naive CD8+ T cells	% Total live cells	P119	Baseline	PeaStim	Percentage	DS
		19	naive CD8+ T cells	% Total live cells	P001	Baseline	Unstim	Percentage	SU
		8.44	naive CD8+ T cells	% Total live cells	P003	Baseline	Unstim	Percentage	SU
		14.6	naive CD8+ T cells	% Total live cells	P004	Baseline	Unstim	Percentage	SU
		15.8	naive CD8+ T cells	% Total live cells	P005	Baseline	Unstim	Percentage	DS
		15.5	naive CD8+ T cells	% Total live cells	P007	Baseline	Unstim	Percentage	DS
		12.9	naive CD8+ T cells	% Total live cells	P010	Baseline	Unstim	Percentage	DS
		25.1	naive CD8+ T cells	% Total live cells	P012	Baseline	Unstim	Percentage	DS
		8.04	naive CD8+ T cells	% Total live cells	P013	Baseline	Unstim	Percentage	SU
		16.3	naive CD8+ T cells	% Total live cells	P024	Baseline	Unstim	Percentage	SU
		14.6	naive CD8+ T cells	% Total live cells	P025	Baseline	Unstim	Percentage	SU
		15.1	naive CD8+ T cells	% Total live cells	P028	Baseline	Unstim	Percentage	DS
		29.1	naive CD8+ T cells	% Total live cells	P029	Baseline	Unstim	Percentage	DS
		6.81	naive CD8+ T cells	% Total live cells	P032	Baseline	Unstim	Percentage	SU
		9.46	naive CD8+ T cells	% Total live cells	P033	Baseline	Unstim	Percentage	SU
		18.7	naive CD8+ T cells	% Total live cells	P037	Baseline	Unstim	Percentage	SU
		16.1	naive CD8+ T cells	% Total live cells	P038	Baseline	Unstim	Percentage	SU
		15.6	naive CD8+ T cells	% Total live cells	P039	Baseline	Unstim	Percentage	DS
		30.9	naive CD8+ T cells	% Total live cells	P040	Baseline	Unstim	Percentage	DS
		17.4	naive CD8+ T cells	% Total live cells	P047	Baseline	Unstim	Percentage	DS
		18.8	naive CD8+ T cells	% Total live cells	P048	Baseline	Unstim	Percentage	DS
		25.8	naive CD8+ T cells	% Total live cells	P049	Baseline	Unstim	Percentage	DS
		16.9	naive CD8+ T cells	% Total live cells	P051	Baseline	Unstim	Percentage	SU
		28.4	naive CD8+ T cells	% Total live cells	P054	Baseline	Unstim	Percentage	DS
		17.7	naive CD8+ T cells	% Total live cells	P057	Baseline	Unstim	Percentage	SU
		26.2	naive CD8+ T cells	% Total live cells	P061	Baseline	Unstim	Percentage	DS
		11.2	naive CD8+ T cells	% Total live cells	P064	Baseline	Unstim	Percentage	SU
		8.66	naive CD8+ T cells	% Total live cells	P066	Baseline	Unstim	Percentage	DS
		24.7	naive CD8+ T cells	% Total live cells	P069	Baseline	Unstim	Percentage	DS
		16.8	naive CD8+ T cells	% Total live cells	P070	Baseline	Unstim	Percentage	DS
		24.1	naive CD8+ T cells	% Total live cells	P076	Baseline	Unstim	Percentage	DS
		15.7	naive CD8+ T cells	% Total live cells	P077	Baseline	Unstim	Percentage	SU
		19.1	naive CD8+ T cells	% Total live cells	P080	Baseline	Unstim	Percentage	SU
		16.7	naive CD8+ T cells	% Total live cells	P082	Baseline	Unstim	Percentage	DS
		31.1	naive CD8+ T cells	% Total live cells	P083	Baseline	Unstim	Percentage	DS
		18.4	naive CD8+ T cells	% Total live cells	P084	Baseline	Unstim	Percentage	DS
		10.1	naive CD8+ T cells	% Total live cells	P091	Baseline	Unstim	Percentage	DS
		12.3	naive CD8+ T cells	% Total live cells	P092	Baseline	Unstim	Percentage	SU
		17.7	naive CD8+ T cells	% Total live cells	P096	Baseline	Unstim	Percentage	DS
		15.9	naive CD8+ T cells	% Total live cells	P097	Baseline	Unstim	Percentage	SU
		14.8	naive CD8+ T cells	% Total live cells	P098	Baseline	Unstim	Percentage	DS
		15	naive CD8+ T cells	% Total live cells	P099	Baseline	Unstim	Percentage	DS
		11.8	naive CD8+ T cells	% Total live cells	P101	Baseline	Unstim	Percentage	DS
		9.42	naive CD8+ T cells	% Total live cells	P103	Baseline	Unstim	Percentage	SU
		13.9	naive CD8+ T cells	% Total live cells	P104	Baseline	Unstim	Percentage	SU
		14.2	naive CD8+ T cells	% Total live cells	P113	Baseline	Unstim	Percentage	SU
		15.2	naive CD8+ T cells	% Total live cells	P119	Baseline	Unstim	Percentage	DS
		16.1	naive CD8+ T cells	% Total live cells	P001	week104	PeaStim	Percentage	SU
		8.98	naive CD8+ T cells	% Total live cells	P003	week104	PeaStim	Percentage	SU
		14	naive CD8+ T cells	% Total live cells	P004	week104	PeaStim	Percentage	SU
		13.2	naive CD8+ T cells	% Total live cells	P005	week104	PeaStim	Percentage	DS
		6.08	naive CD8+ T cells	% Total live cells	P007	week104	PeaStim	Percentage	DS
		9.84	naive CD8+ T cells	% Total live cells	P010	week104	PeaStim	Percentage	DS
		15.2	naive CD8+ T cells	% Total live cells	P011	week104	PeaStim	Percentage	DS
		19.8	naive CD8+ T cells	% Total live cells	P012	week104	PeaStim	Percentage	DS
		7.88	naive CD8+ T cells	% Total live cells	P013	week104	PeaStim	Percentage	SU
		18	naive CD8+ T cells	% Total live cells	P021	week104	PeaStim	Percentage	DS
		15.5	naive CD8+ T cells	% Total live cells	P024	week104	PeaStim	Percentage	SU
		12.1	naive CD8+ T cells	% Total live cells	P025	week104	PeaStim	Percentage	SU
		9.43	naive CD8+ T cells	% Total live cells	P027	week104	PeaStim	Percentage	DS
		16.1	naive CD8+ T cells	% Total live cells	P028	week104	PeaStim	Percentage	DS
		25.8	naive CD8+ T cells	% Total live cells	P029	week104	PeaStim	Percentage	DS
		12	naive CD8+ T cells	% Total live cells	P032	week104	PeaStim	Percentage	SU
		9.01	naive CD8+ T cells	% Total live cells	P033	week104	PeaStim	Percentage	SU
		17.3	naive CD8+ T cells	% Total live cells	P037	week104	PeaStim	Percentage	SU
		17.5	naive CD8+ T cells	% Total live cells	P038	week104	PeaStim	Percentage	SU
		17.2	naive CD8+ T cells	% Total live cells	P039	week104	PeaStim	Percentage	DS
		29.3	naive CD8+ T cells	% Total live cells	P040	week104	PeaStim	Percentage	DS
		16.9	naive CD8+ T cells	% Total live cells	P047	week104	PeaStim	Percentage	DS
		17.2	naive CD8+ T cells	% Total live cells	P048	week104	PeaStim	Percentage	DS
		16.5	naive CD8+ T cells	% Total live cells	P049	week104	PeaStim	Percentage	DS
		13.6	naive CD8+ T cells	% Total live cells	P051	week104	PeaStim	Percentage	SU
		20.6	naive CD8+ T cells	% Total live cells	P054	week104	PeaStim	Percentage	DS
		10.1	naive CD8+ T cells	% Total live cells	P057	week104	PeaStim	Percentage	SU
		21	naive CD8+ T cells	% Total live cells	P061	week104	PeaStim	Percentage	DS
		28.2	naive CD8+ T cells	% Total live cells	P062	week104	PeaStim	Percentage	DS
		13.8	naive CD8+ T cells	% Total live cells	P064	week104	PeaStim	Percentage	SU
		17.2	naive CD8+ T cells	% Total live cells	P066	week104	PeaStim	Percentage	DS
		18.5	naive CD8+ T cells	% Total live cells	P069	week104	PeaStim	Percentage	DS
		11.7	naive CD8+ T cells	% Total live cells	P070	week104	PeaStim	Percentage	DS
		25.6	naive CD8+ T cells	% Total live cells	P076	week104	PeaStim	Percentage	DS
		9.07	naive CD8+ T cells	% Total live cells	P077	week104	PeaStim	Percentage	SU
		17.7	naive CD8+ T cells	% Total live cells	P080	week104	PeaStim	Percentage	SU
		14.7	naive CD8+ T cells	% Total live cells	P082	week104	PeaStim	Percentage	DS
		22.4	naive CD8+ T cells	% Total live cells	P083	week104	PeaStim	Percentage	DS
		17.9	naive CD8+ T cells	% Total live cells	P084	week104	PeaStim	Percentage	DS
		10.1	naive CD8+ T cells	% Total live cells	P088	week104	PeaStim	Percentage	SU
		9.93	naive CD8+ T cells	% Total live cells	P091	week104	PeaStim	Percentage	DS
		10.3	naive CD8+ T cells	% Total live cells	P092	week104	PeaStim	Percentage	SU
		14.8	naive CD8+ T cells	% Total live cells	P096	week104	PeaStim	Percentage	DS
		15.2	naive CD8+ T cells	% Total live cells	P097	week104	PeaStim	Percentage	SU
		10.9	naive CD8+ T cells	% Total live cells	P098	week104	PeaStim	Percentage	DS
		20.6	naive CD8+ T cells	% Total live cells	P099	week104	PeaStim	Percentage	DS
		12.8	naive CD8+ T cells	% Total live cells	P101	week104	PeaStim	Percentage	DS
		7.85	naive CD8+ T cells	% Total live cells	P103	week104	PeaStim	Percentage	SU
		7.53	naive CD8+ T cells	% Total live cells	P104	week104	PeaStim	Percentage	SU
		10	naive CD8+ T cells	% Total live cells	P113	week104	PeaStim	Percentage	SU
		11.5	naive CD8+ T cells	% Total live cells	P119	week104	PeaStim	Percentage	DS
		16.2	naive CD8+ T cells	% Total live cells	P001	week104	Unstim	Percentage	SU
		11	naive CD8+ T cells	% Total live cells	P003	week104	Unstim	Percentage	SU
		13.1	naive CD8+ T cells	% Total live cells	P004	week104	Unstim	Percentage	SU
		13	naive CD8+ T cells	% Total live cells	P005	week104	Unstim	Percentage	DS
		13.7	naive CD8+ T cells	% Total live cells	P007	week104	Unstim	Percentage	DS
		8.91	naive CD8+ T cells	% Total live cells	P010	week104	Unstim	Percentage	DS
		16.1	naive CD8+ T cells	% Total live cells	P011	week104	Unstim	Percentage	DS
		18.2	naive CD8+ T cells	% Total live cells	P012	week104	Unstim	Percentage	DS
		8.68	naive CD8+ T cells	% Total live cells	P013	week104	Unstim	Percentage	SU
		15.7	naive CD8+ T cells	% Total live cells	P024	week104	Unstim	Percentage	SU
		9.88	naive CD8+ T cells	% Total live cells	P027	week104	Unstim	Percentage	DS
		17.3	naive CD8+ T cells	% Total live cells	P028	week104	Unstim	Percentage	DS
		26.6	naive CD8+ T cells	% Total live cells	P029	week104	Unstim	Percentage	DS
		12.3	naive CD8+ T cells	% Total live cells	P032	week104	Unstim	Percentage	SU
		8.19	naive CD8+ T cells	% Total live cells	P033	week104	Unstim	Percentage	SU
		17.4	naive CD8+ T cells	% Total live cells	P037	week104	Unstim	Percentage	SU
		18.4	naive CD8+ T cells	% Total live cells	P038	week104	Unstim	Percentage	SU
		17.1	naive CD8+ T cells	% Total live cells	P039	week104	Unstim	Percentage	DS
		28.5	naive CD8+ T cells	% Total live cells	P040	week104	Unstim	Percentage	DS
		16.8	naive CD8+ T cells	% Total live cells	P047	week104	Unstim	Percentage	DS
		15.9	naive CD8+ T cells	% Total live cells	P048	week104	Unstim	Percentage	DS
		16.9	naive CD8+ T cells	% Total live cells	P049	week104	Unstim	Percentage	DS
		12.9	naive CD8+ T cells	% Total live cells	P051	week104	Unstim	Percentage	SU
		23.3	naive CD8+ T cells	% Total live cells	P054	week104	Unstim	Percentage	DS
		11.9	naive CD8+ T cells	% Total live cells	P057	week104	Unstim	Percentage	SU
		20.7	naive CD8+ T cells	% Total live cells	P061	week104	Unstim	Percentage	DS
		28.9	naive CD8+ T cells	% Total live cells	P062	week104	Unstim	Percentage	DS
		16.6	naive CD8+ T cells	% Total live cells	P064	week104	Unstim	Percentage	SU
		19.1	naive CD8+ T cells	% Total live cells	P066	week104	Unstim	Percentage	DS
		18.6	naive CD8+ T cells	% Total live cells	P069	week104	Unstim	Percentage	DS
		12	naive CD8+ T cells	% Total live cells	P070	week104	Unstim	Percentage	DS
		26.9	naive CD8+ T cells	% Total live cells	P076	week104	Unstim	Percentage	DS
		9.22	naive CD8+ T cells	% Total live cells	P077	week104	Unstim	Percentage	SU
		17.9	naive CD8+ T cells	% Total live cells	P080	week104	Unstim	Percentage	SU
		17.6	naive CD8+ T cells	% Total live cells	P082	week104	Unstim	Percentage	DS
		22.7	naive CD8+ T cells	% Total live cells	P083	week104	Unstim	Percentage	DS
		16.9	naive CD8+ T cells	% Total live cells	P084	week104	Unstim	Percentage	DS
		9.65	naive CD8+ T cells	% Total live cells	P088	week104	Unstim	Percentage	SU
		9.71	naive CD8+ T cells	% Total live cells	P091	week104	Unstim	Percentage	DS
		11	naive CD8+ T cells	% Total live cells	P092	week104	Unstim	Percentage	SU
		15.6	naive CD8+ T cells	% Total live cells	P096	week104	Unstim	Percentage	DS
		16.5	naive CD8+ T cells	% Total live cells	P097	week104	Unstim	Percentage	SU
		14	naive CD8+ T cells	% Total live cells	P098	week104	Unstim	Percentage	DS
		22	naive CD8+ T cells	% Total live cells	P099	week104	Unstim	Percentage	DS
		15.2	naive CD8+ T cells	% Total live cells	P101	week104	Unstim	Percentage	DS
		7.42	naive CD8+ T cells	% Total live cells	P103	week104	Unstim	Percentage	SU
		8.83	naive CD8+ T cells	% Total live cells	P104	week104	Unstim	Percentage	SU
		11.9	naive CD8+ T cells	% Total live cells	P113	week104	Unstim	Percentage	SU
		13.5	naive CD8+ T cells	% Total live cells	P119	week104	Unstim	Percentage	DS
		15.4	naive CD8+ T cells	% Total live cells	P001	week117	PeaStim	Percentage	SU
		8.02	naive CD8+ T cells	% Total live cells	P003	week117	PeaStim	Percentage	SU
		14.5	naive CD8+ T cells	% Total live cells	P004	week117	PeaStim	Percentage	SU
		11.3	naive CD8+ T cells	% Total live cells	P005	week117	PeaStim	Percentage	DS
		11.3	naive CD8+ T cells	% Total live cells	P007	week117	PeaStim	Percentage	DS
		10.1	naive CD8+ T cells	% Total live cells	P010	week117	PeaStim	Percentage	DS
		14.7	naive CD8+ T cells	% Total live cells	P011	week117	PeaStim	Percentage	DS
		30.8	naive CD8+ T cells	% Total live cells	P012	week117	PeaStim	Percentage	DS
		7.3	naive CD8+ T cells	% Total live cells	P013	week117	PeaStim	Percentage	SU
		14.8	naive CD8+ T cells	% Total live cells	P024	week117	PeaStim	Percentage	SU
		12.3	naive CD8+ T cells	% Total live cells	P027	week117	PeaStim	Percentage	DS
		16.1	naive CD8+ T cells	% Total live cells	P028	week117	PeaStim	Percentage	DS
		27.9	naive CD8+ T cells	% Total live cells	P029	week117	PeaStim	Percentage	DS
		11.4	naive CD8+ T cells	% Total live cells	P032	week117	PeaStim	Percentage	SU
		8.86	naive CD8+ T cells	% Total live cells	P033	week117	PeaStim	Percentage	SU
		18	naive CD8+ T cells	% Total live cells	P037	week117	PeaStim	Percentage	SU
		14.6	naive CD8+ T cells	% Total live cells	P038	week117	PeaStim	Percentage	SU
		12.9	naive CD8+ T cells	% Total live cells	P039	week117	PeaStim	Percentage	DS
		26.3	naive CD8+ T cells	% Total live cells	P040	week117	PeaStim	Percentage	DS
		15.5	naive CD8+ T cells	% Total live cells	P047	week117	PeaStim	Percentage	DS
		16.3	naive CD8+ T cells	% Total live cells	P048	week117	PeaStim	Percentage	DS
		13.2	naive CD8+ T cells	% Total live cells	P049	week117	PeaStim	Percentage	DS
		15.4	naive CD8+ T cells	% Total live cells	P051	week117	PeaStim	Percentage	SU
		21	naive CD8+ T cells	% Total live cells	P054	week117	PeaStim	Percentage	DS
		16.3	naive CD8+ T cells	% Total live cells	P057	week117	PeaStim	Percentage	SU
		23	naive CD8+ T cells	% Total live cells	P061	week117	PeaStim	Percentage	DS
		12.8	naive CD8+ T cells	% Total live cells	P064	week117	PeaStim	Percentage	SU
		15.9	naive CD8+ T cells	% Total live cells	P066	week117	PeaStim	Percentage	DS
		17.8	naive CD8+ T cells	% Total live cells	P069	week117	PeaStim	Percentage	DS
		10.1	naive CD8+ T cells	% Total live cells	P070	week117	PeaStim	Percentage	DS
		25.3	naive CD8+ T cells	% Total live cells	P076	week117	PeaStim	Percentage	DS
		9.16	naive CD8+ T cells	% Total live cells	P077	week117	PeaStim	Percentage	SU
		18	naive CD8+ T cells	% Total live cells	P082	week117	PeaStim	Percentage	DS
		22.1	naive CD8+ T cells	% Total live cells	P083	week117	PeaStim	Percentage	DS
		15.5	naive CD8+ T cells	% Total live cells	P084	week117	PeaStim	Percentage	DS
		11.7	naive CD8+ T cells	% Total live cells	P091	week117	PeaStim	Percentage	DS
		11.5	naive CD8+ T cells	% Total live cells	P092	week117	PeaStim	Percentage	SU
		12.7	naive CD8+ T cells	% Total live cells	P096	week117	PeaStim	Percentage	DS
		14.9	naive CD8+ T cells	% Total live cells	P097	week117	PeaStim	Percentage	SU
		14.1	naive CD8+ T cells	% Total live cells	P098	week117	PeaStim	Percentage	DS
		19.8	naive CD8+ T cells	% Total live cells	P099	week117	PeaStim	Percentage	DS
		12.3	naive CD8+ T cells	% Total live cells	P101	week117	PeaStim	Percentage	DS
		7.22	naive CD8+ T cells	% Total live cells	P104	week117	PeaStim	Percentage	SU
		7.79	naive CD8+ T cells	% Total live cells	P113	week117	PeaStim	Percentage	SU
		15.5	naive CD8+ T cells	% Total live cells	P001	week117	Unstim	Percentage	SU
		8.76	naive CD8+ T cells	% Total live cells	P003	week117	Unstim	Percentage	SU
		14.1	naive CD8+ T cells	% Total live cells	P004	week117	Unstim	Percentage	SU
		10.7	naive CD8+ T cells	% Total live cells	P005	week117	Unstim	Percentage	DS
		10.9	naive CD8+ T cells	% Total live cells	P007	week117	Unstim	Percentage	DS
		9.3	naive CD8+ T cells	% Total live cells	P010	week117	Unstim	Percentage	DS
		15.7	naive CD8+ T cells	% Total live cells	P011	week117	Unstim	Percentage	DS
		31.2	naive CD8+ T cells	% Total live cells	P012	week117	Unstim	Percentage	DS
		8.88	naive CD8+ T cells	% Total live cells	P013	week117	Unstim	Percentage	SU
		16	naive CD8+ T cells	% Total live cells	P024	week117	Unstim	Percentage	SU
		12.6	naive CD8+ T cells	% Total live cells	P027	week117	Unstim	Percentage	DS
		17.1	naive CD8+ T cells	% Total live cells	P028	week117	Unstim	Percentage	DS
		29.2	naive CD8+ T cells	% Total live cells	P029	week117	Unstim	Percentage	DS
		12.4	naive CD8+ T cells	% Total live cells	P032	week117	Unstim	Percentage	SU
		9.05	naive CD8+ T cells	% Total live cells	P033	week117	Unstim	Percentage	SU
		18	naive CD8+ T cells	% Total live cells	P037	week117	Unstim	Percentage	SU
		16.1	naive CD8+ T cells	% Total live cells	P038	week117	Unstim	Percentage	SU
		13.8	naive CD8+ T cells	% Total live cells	P039	week117	Unstim	Percentage	DS
		27.6	naive CD8+ T cells	% Total live cells	P040	week117	Unstim	Percentage	DS
		16.1	naive CD8+ T cells	% Total live cells	P047	week117	Unstim	Percentage	DS
		17	naive CD8+ T cells	% Total live cells	P048	week117	Unstim	Percentage	DS
		13.1	naive CD8+ T cells	% Total live cells	P049	week117	Unstim	Percentage	DS
		14.6	naive CD8+ T cells	% Total live cells	P051	week117	Unstim	Percentage	SU
		24.6	naive CD8+ T cells	% Total live cells	P054	week117	Unstim	Percentage	DS
		18	naive CD8+ T cells	% Total live cells	P057	week117	Unstim	Percentage	SU
		22.4	naive CD8+ T cells	% Total live cells	P061	week117	Unstim	Percentage	DS
		14.6	naive CD8+ T cells	% Total live cells	P064	week117	Unstim	Percentage	SU
		18.1	naive CD8+ T cells	% Total live cells	P066	week117	Unstim	Percentage	DS
		18.4	naive CD8+ T cells	% Total live cells	P069	week117	Unstim	Percentage	DS
		11.2	naive CD8+ T cells	% Total live cells	P070	week117	Unstim	Percentage	DS
		27.3	naive CD8+ T cells	% Total live cells	P076	week117	Unstim	Percentage	DS
		9.97	naive CD8+ T cells	% Total live cells	P077	week117	Unstim	Percentage	SU
		22.1	naive CD8+ T cells	% Total live cells	P082	week117	Unstim	Percentage	DS
		23.1	naive CD8+ T cells	% Total live cells	P083	week117	Unstim	Percentage	DS
		18.2	naive CD8+ T cells	% Total live cells	P084	week117	Unstim	Percentage	DS
		10.8	naive CD8+ T cells	% Total live cells	P091	week117	Unstim	Percentage	DS
		12.2	naive CD8+ T cells	% Total live cells	P092	week117	Unstim	Percentage	SU
		14.9	naive CD8+ T cells	% Total live cells	P096	week117	Unstim	Percentage	DS
		16.2	naive CD8+ T cells	% Total live cells	P097	week117	Unstim	Percentage	SU
		17	naive CD8+ T cells	% Total live cells	P098	week117	Unstim	Percentage	DS
		22.4	naive CD8+ T cells	% Total live cells	P099	week117	Unstim	Percentage	DS
		14.8	naive CD8+ T cells	% Total live cells	P101	week117	Unstim	Percentage	DS
		8.55	naive CD8+ T cells	% Total live cells	P104	week117	Unstim	Percentage	SU
		8.23	naive CD8+ T cells	% Total live cells	P113	week117	Unstim	Percentage	SU

## Sheet: Figure2fg
Figure 2f & Figure2g		Value	Marker	CellType	PID	Time	Stim	Type	Outcome
		7	CD86	Mem. B cells	P001	Baseline	PeaStim	Percentage	SU
		4.02	CD86	Mem. B cells	P003	Baseline	PeaStim	Percentage	SU
		11.6	CD86	Mem. B cells	P004	Baseline	PeaStim	Percentage	SU
		11.4	CD86	Mem. B cells	P005	Baseline	PeaStim	Percentage	DS
		11.9	CD86	Mem. B cells	P007	Baseline	PeaStim	Percentage	DS
		11.2	CD86	Mem. B cells	P010	Baseline	PeaStim	Percentage	DS
		10.5	CD86	Mem. B cells	P011	Baseline	PeaStim	Percentage	DS
		9.47	CD86	Mem. B cells	P012	Baseline	PeaStim	Percentage	DS
		5.21	CD86	Mem. B cells	P013	Baseline	PeaStim	Percentage	SU
		6.31	CD86	Mem. B cells	P024	Baseline	PeaStim	Percentage	SU
		5.01	CD86	Mem. B cells	P025	Baseline	PeaStim	Percentage	SU
		8.43	CD86	Mem. B cells	P027	Baseline	PeaStim	Percentage	DS
		10.2	CD86	Mem. B cells	P028	Baseline	PeaStim	Percentage	DS
		9.3	CD86	Mem. B cells	P029	Baseline	PeaStim	Percentage	DS
		3.16	CD86	Mem. B cells	P032	Baseline	PeaStim	Percentage	SU
		11.1	CD86	Mem. B cells	P033	Baseline	PeaStim	Percentage	SU
		15.4	CD86	Mem. B cells	P037	Baseline	PeaStim	Percentage	SU
		7.99	CD86	Mem. B cells	P038	Baseline	PeaStim	Percentage	SU
		11	CD86	Mem. B cells	P039	Baseline	PeaStim	Percentage	DS
		12.7	CD86	Mem. B cells	P040	Baseline	PeaStim	Percentage	DS
		9.87	CD86	Mem. B cells	P047	Baseline	PeaStim	Percentage	DS
		14.9	CD86	Mem. B cells	P048	Baseline	PeaStim	Percentage	DS
		11.4	CD86	Mem. B cells	P049	Baseline	PeaStim	Percentage	DS
		10.7	CD86	Mem. B cells	P051	Baseline	PeaStim	Percentage	SU
		7.41	CD86	Mem. B cells	P054	Baseline	PeaStim	Percentage	DS
		13.2	CD86	Mem. B cells	P057	Baseline	PeaStim	Percentage	SU
		24.5	CD86	Mem. B cells	P061	Baseline	PeaStim	Percentage	DS
		6.39	CD86	Mem. B cells	P062	Baseline	PeaStim	Percentage	DS
		25.5	CD86	Mem. B cells	P064	Baseline	PeaStim	Percentage	SU
		20.6	CD86	Mem. B cells	P066	Baseline	PeaStim	Percentage	DS
		23.2	CD86	Mem. B cells	P069	Baseline	PeaStim	Percentage	DS
		4.84	CD86	Mem. B cells	P070	Baseline	PeaStim	Percentage	DS
		13.5	CD86	Mem. B cells	P076	Baseline	PeaStim	Percentage	DS
		6.51	CD86	Mem. B cells	P077	Baseline	PeaStim	Percentage	SU
		3.99	CD86	Mem. B cells	P080	Baseline	PeaStim	Percentage	SU
		15	CD86	Mem. B cells	P082	Baseline	PeaStim	Percentage	DS
		8.56	CD86	Mem. B cells	P083	Baseline	PeaStim	Percentage	DS
		9.14	CD86	Mem. B cells	P084	Baseline	PeaStim	Percentage	DS
		15.2	CD86	Mem. B cells	P091	Baseline	PeaStim	Percentage	DS
		9.84	CD86	Mem. B cells	P092	Baseline	PeaStim	Percentage	SU
		7.92	CD86	Mem. B cells	P096	Baseline	PeaStim	Percentage	DS
		10.8	CD86	Mem. B cells	P097	Baseline	PeaStim	Percentage	SU
		15.2	CD86	Mem. B cells	P098	Baseline	PeaStim	Percentage	DS
		12.2	CD86	Mem. B cells	P099	Baseline	PeaStim	Percentage	DS
		9.83	CD86	Mem. B cells	P101	Baseline	PeaStim	Percentage	DS
		6.13	CD86	Mem. B cells	P103	Baseline	PeaStim	Percentage	SU
		10.5	CD86	Mem. B cells	P104	Baseline	PeaStim	Percentage	SU
		12.5	CD86	Mem. B cells	P113	Baseline	PeaStim	Percentage	SU
		12.9	CD86	Mem. B cells	P119	Baseline	PeaStim	Percentage	DS
		18.3	CD86	Classical Mono	P001	Baseline	Unstim	MSI	SU
		17.6	CD86	Classical Mono	P003	Baseline	Unstim	MSI	SU
		16.6	CD86	Classical Mono	P004	Baseline	Unstim	MSI	SU
		18.5	CD86	Classical Mono	P005	Baseline	Unstim	MSI	DS
		20	CD86	Classical Mono	P007	Baseline	Unstim	MSI	DS
		26.2	CD86	Classical Mono	P010	Baseline	Unstim	MSI	DS
		18	CD86	Classical Mono	P012	Baseline	Unstim	MSI	DS
		19.3	CD86	Classical Mono	P013	Baseline	Unstim	MSI	SU
		15.6	CD86	Classical Mono	P024	Baseline	Unstim	MSI	SU
		15.6	CD86	Classical Mono	P025	Baseline	Unstim	MSI	SU
		15	CD86	Classical Mono	P028	Baseline	Unstim	MSI	DS
		22.6	CD86	Classical Mono	P029	Baseline	Unstim	MSI	DS
		21.9	CD86	Classical Mono	P032	Baseline	Unstim	MSI	SU
		17.7	CD86	Classical Mono	P033	Baseline	Unstim	MSI	SU
		18.5	CD86	Classical Mono	P037	Baseline	Unstim	MSI	SU
		15.7	CD86	Classical Mono	P038	Baseline	Unstim	MSI	SU
		20.3	CD86	Classical Mono	P039	Baseline	Unstim	MSI	DS
		19.6	CD86	Classical Mono	P040	Baseline	Unstim	MSI	DS
		24.5	CD86	Classical Mono	P047	Baseline	Unstim	MSI	DS
		20	CD86	Classical Mono	P048	Baseline	Unstim	MSI	DS
		19.3	CD86	Classical Mono	P049	Baseline	Unstim	MSI	DS
		19.6	CD86	Classical Mono	P051	Baseline	Unstim	MSI	SU
		20.4	CD86	Classical Mono	P054	Baseline	Unstim	MSI	DS
		21.5	CD86	Classical Mono	P057	Baseline	Unstim	MSI	SU
		23.3	CD86	Classical Mono	P061	Baseline	Unstim	MSI	DS
		16	CD86	Classical Mono	P064	Baseline	Unstim	MSI	SU
		16.5	CD86	Classical Mono	P066	Baseline	Unstim	MSI	DS
		29.1	CD86	Classical Mono	P069	Baseline	Unstim	MSI	DS
		16.9	CD86	Classical Mono	P070	Baseline	Unstim	MSI	DS
		17.9	CD86	Classical Mono	P076	Baseline	Unstim	MSI	DS
		17.9	CD86	Classical Mono	P077	Baseline	Unstim	MSI	SU
		20.3	CD86	Classical Mono	P080	Baseline	Unstim	MSI	SU
		20.8	CD86	Classical Mono	P082	Baseline	Unstim	MSI	DS
		21.4	CD86	Classical Mono	P083	Baseline	Unstim	MSI	DS
		21.5	CD86	Classical Mono	P084	Baseline	Unstim	MSI	DS
		23.2	CD86	Classical Mono	P091	Baseline	Unstim	MSI	DS
		22.1	CD86	Classical Mono	P092	Baseline	Unstim	MSI	SU
		20	CD86	Classical Mono	P096	Baseline	Unstim	MSI	DS
		21	CD86	Classical Mono	P097	Baseline	Unstim	MSI	SU
		22.4	CD86	Classical Mono	P098	Baseline	Unstim	MSI	DS
		25.9	CD86	Classical Mono	P099	Baseline	Unstim	MSI	DS
		17.5	CD86	Classical Mono	P101	Baseline	Unstim	MSI	DS
		21.5	CD86	Classical Mono	P103	Baseline	Unstim	MSI	SU
		19.9	CD86	Classical Mono	P104	Baseline	Unstim	MSI	SU
		23.3	CD86	Classical Mono	P113	Baseline	Unstim	MSI	SU
		15.7	CD86	Classical Mono	P119	Baseline	Unstim	MSI	DS
		22.3	CD86	Classical Mono	P001	Baseline	Unstim	Percentage	SU
		13.5	CD86	Classical Mono	P003	Baseline	Unstim	Percentage	SU
		17.1	CD86	Classical Mono	P004	Baseline	Unstim	Percentage	SU
		17.1	CD86	Classical Mono	P005	Baseline	Unstim	Percentage	DS
		29.6	CD86	Classical Mono	P007	Baseline	Unstim	Percentage	DS
		50.8	CD86	Classical Mono	P010	Baseline	Unstim	Percentage	DS
		20.5	CD86	Classical Mono	P012	Baseline	Unstim	Percentage	DS
		11.4	CD86	Classical Mono	P013	Baseline	Unstim	Percentage	SU
		15.6	CD86	Classical Mono	P024	Baseline	Unstim	Percentage	SU
		10	CD86	Classical Mono	P025	Baseline	Unstim	Percentage	SU
		7.7	CD86	Classical Mono	P028	Baseline	Unstim	Percentage	DS
		43.6	CD86	Classical Mono	P029	Baseline	Unstim	Percentage	DS
		37.6	CD86	Classical Mono	P032	Baseline	Unstim	Percentage	SU
		18.4	CD86	Classical Mono	P033	Baseline	Unstim	Percentage	SU
		35	CD86	Classical Mono	P037	Baseline	Unstim	Percentage	SU
		12.6	CD86	Classical Mono	P038	Baseline	Unstim	Percentage	SU
		36.8	CD86	Classical Mono	P039	Baseline	Unstim	Percentage	DS
		46.8	CD86	Classical Mono	P040	Baseline	Unstim	Percentage	DS
		66.2	CD86	Classical Mono	P047	Baseline	Unstim	Percentage	DS
		31.5	CD86	Classical Mono	P048	Baseline	Unstim	Percentage	DS
		38.1	CD86	Classical Mono	P049	Baseline	Unstim	Percentage	DS
		55.3	CD86	Classical Mono	P051	Baseline	Unstim	Percentage	SU
		26.9	CD86	Classical Mono	P054	Baseline	Unstim	Percentage	DS
		46.1	CD86	Classical Mono	P057	Baseline	Unstim	Percentage	SU
		58.6	CD86	Classical Mono	P061	Baseline	Unstim	Percentage	DS
		12.5	CD86	Classical Mono	P064	Baseline	Unstim	Percentage	SU
		26.1	CD86	Classical Mono	P066	Baseline	Unstim	Percentage	DS
		82.7	CD86	Classical Mono	P069	Baseline	Unstim	Percentage	DS
		23.9	CD86	Classical Mono	P070	Baseline	Unstim	Percentage	DS
		25.2	CD86	Classical Mono	P076	Baseline	Unstim	Percentage	DS
		26.8	CD86	Classical Mono	P077	Baseline	Unstim	Percentage	SU
		26.1	CD86	Classical Mono	P080	Baseline	Unstim	Percentage	SU
		54.2	CD86	Classical Mono	P082	Baseline	Unstim	Percentage	DS
		41.5	CD86	Classical Mono	P083	Baseline	Unstim	Percentage	DS
		48.4	CD86	Classical Mono	P084	Baseline	Unstim	Percentage	DS
		33.3	CD86	Classical Mono	P091	Baseline	Unstim	Percentage	DS
		26.1	CD86	Classical Mono	P092	Baseline	Unstim	Percentage	SU
		25.9	CD86	Classical Mono	P096	Baseline	Unstim	Percentage	DS
		33.9	CD86	Classical Mono	P097	Baseline	Unstim	Percentage	SU
		46.6	CD86	Classical Mono	P098	Baseline	Unstim	Percentage	DS
		45	CD86	Classical Mono	P099	Baseline	Unstim	Percentage	DS
		14.9	CD86	Classical Mono	P101	Baseline	Unstim	Percentage	DS
		35.6	CD86	Classical Mono	P103	Baseline	Unstim	Percentage	SU
		26.8	CD86	Classical Mono	P104	Baseline	Unstim	Percentage	SU
		27	CD86	Classical Mono	P113	Baseline	Unstim	Percentage	SU
		9.31	CD86	Classical Mono	P119	Baseline	Unstim	Percentage	DS
		24.5	CD86	Intermediate Mono	P001	Baseline	Unstim	MSI	SU
		16.7	CD86	Intermediate Mono	P003	Baseline	Unstim	MSI	SU
		14.1	CD86	Intermediate Mono	P004	Baseline	Unstim	MSI	SU
		15	CD86	Intermediate Mono	P005	Baseline	Unstim	MSI	DS
		52.5	CD86	Intermediate Mono	P007	Baseline	Unstim	MSI	DS
		42.7	CD86	Intermediate Mono	P010	Baseline	Unstim	MSI	DS
		41.1	CD86	Intermediate Mono	P012	Baseline	Unstim	MSI	DS
		21.5	CD86	Intermediate Mono	P013	Baseline	Unstim	MSI	SU
		21.8	CD86	Intermediate Mono	P024	Baseline	Unstim	MSI	SU
		17.4	CD86	Intermediate Mono	P025	Baseline	Unstim	MSI	SU
		15.4	CD86	Intermediate Mono	P028	Baseline	Unstim	MSI	DS
		23.7	CD86	Intermediate Mono	P029	Baseline	Unstim	MSI	DS
		29.7	CD86	Intermediate Mono	P032	Baseline	Unstim	MSI	SU
		16.1	CD86	Intermediate Mono	P033	Baseline	Unstim	MSI	SU
		22.3	CD86	Intermediate Mono	P037	Baseline	Unstim	MSI	SU
		27.5	CD86	Intermediate Mono	P038	Baseline	Unstim	MSI	SU
		21.4	CD86	Intermediate Mono	P039	Baseline	Unstim	MSI	DS
		20.6	CD86	Intermediate Mono	P040	Baseline	Unstim	MSI	DS
		42.2	CD86	Intermediate Mono	P047	Baseline	Unstim	MSI	DS
		20.9	CD86	Intermediate Mono	P048	Baseline	Unstim	MSI	DS
		32.3	CD86	Intermediate Mono	P049	Baseline	Unstim	MSI	DS
		29.4	CD86	Intermediate Mono	P051	Baseline	Unstim	MSI	SU
		20.2	CD86	Intermediate Mono	P054	Baseline	Unstim	MSI	DS
		37.1	CD86	Intermediate Mono	P057	Baseline	Unstim	MSI	SU
		52.2	CD86	Intermediate Mono	P061	Baseline	Unstim	MSI	DS
		26.6	CD86	Intermediate Mono	P064	Baseline	Unstim	MSI	SU
		18.9	CD86	Intermediate Mono	P066	Baseline	Unstim	MSI	DS
		62.3	CD86	Intermediate Mono	P069	Baseline	Unstim	MSI	DS
		33.7	CD86	Intermediate Mono	P070	Baseline	Unstim	MSI	DS
		18.8	CD86	Intermediate Mono	P076	Baseline	Unstim	MSI	DS
		12.6	CD86	Intermediate Mono	P080	Baseline	Unstim	MSI	SU
		35.7	CD86	Intermediate Mono	P082	Baseline	Unstim	MSI	DS
		24.3	CD86	Intermediate Mono	P084	Baseline	Unstim	MSI	DS
		51.1	CD86	Intermediate Mono	P091	Baseline	Unstim	MSI	DS
		22.9	CD86	Intermediate Mono	P092	Baseline	Unstim	MSI	SU
		28.6	CD86	Intermediate Mono	P096	Baseline	Unstim	MSI	DS
		22.9	CD86	Intermediate Mono	P097	Baseline	Unstim	MSI	SU
		68.2	CD86	Intermediate Mono	P098	Baseline	Unstim	MSI	DS
		35.6	CD86	Intermediate Mono	P099	Baseline	Unstim	MSI	DS
		42.9	CD86	Intermediate Mono	P101	Baseline	Unstim	MSI	DS
		46.9	CD86	Intermediate Mono	P104	Baseline	Unstim	MSI	SU
		27.8	CD86	Intermediate Mono	P113	Baseline	Unstim	MSI	SU
		26.9	CD86	Intermediate Mono	P119	Baseline	Unstim	MSI	DS
		40	CD86	Intermediate Mono	P001	Baseline	Unstim	Percentage	SU
		26.5	CD86	Intermediate Mono	P003	Baseline	Unstim	Percentage	SU
		30.8	CD86	Intermediate Mono	P004	Baseline	Unstim	Percentage	SU
		24.1	CD86	Intermediate Mono	P005	Baseline	Unstim	Percentage	DS
		44	CD86	Intermediate Mono	P007	Baseline	Unstim	Percentage	DS
		69	CD86	Intermediate Mono	P010	Baseline	Unstim	Percentage	DS
		20	CD86	Intermediate Mono	P012	Baseline	Unstim	Percentage	DS
		48.4	CD86	Intermediate Mono	P013	Baseline	Unstim	Percentage	SU
		33.9	CD86	Intermediate Mono	P024	Baseline	Unstim	Percentage	SU
		14.3	CD86	Intermediate Mono	P025	Baseline	Unstim	Percentage	SU
		9.07	CD86	Intermediate Mono	P028	Baseline	Unstim	Percentage	DS
		80	CD86	Intermediate Mono	P029	Baseline	Unstim	Percentage	DS
		65.2	CD86	Intermediate Mono	P032	Baseline	Unstim	Percentage	SU
		36.4	CD86	Intermediate Mono	P033	Baseline	Unstim	Percentage	SU
		63.6	CD86	Intermediate Mono	P037	Baseline	Unstim	Percentage	SU
		39.4	CD86	Intermediate Mono	P038	Baseline	Unstim	Percentage	SU
		81	CD86	Intermediate Mono	P039	Baseline	Unstim	Percentage	DS
		70.6	CD86	Intermediate Mono	P040	Baseline	Unstim	Percentage	DS
		82.4	CD86	Intermediate Mono	P047	Baseline	Unstim	Percentage	DS
		61.3	CD86	Intermediate Mono	P048	Baseline	Unstim	Percentage	DS
		68.3	CD86	Intermediate Mono	P049	Baseline	Unstim	Percentage	DS
		74.6	CD86	Intermediate Mono	P051	Baseline	Unstim	Percentage	SU
		42.9	CD86	Intermediate Mono	P054	Baseline	Unstim	Percentage	DS
		66.7	CD86	Intermediate Mono	P057	Baseline	Unstim	Percentage	SU
		82.4	CD86	Intermediate Mono	P061	Baseline	Unstim	Percentage	DS
		35.6	CD86	Intermediate Mono	P064	Baseline	Unstim	Percentage	SU
		41.2	CD86	Intermediate Mono	P066	Baseline	Unstim	Percentage	DS
		85.7	CD86	Intermediate Mono	P069	Baseline	Unstim	Percentage	DS
		51.2	CD86	Intermediate Mono	P070	Baseline	Unstim	Percentage	DS
		57.7	CD86	Intermediate Mono	P076	Baseline	Unstim	Percentage	DS
		50	CD86	Intermediate Mono	P080	Baseline	Unstim	Percentage	SU
		91.8	CD86	Intermediate Mono	P082	Baseline	Unstim	Percentage	DS
		72.7	CD86	Intermediate Mono	P084	Baseline	Unstim	Percentage	DS
		61.5	CD86	Intermediate Mono	P091	Baseline	Unstim	Percentage	DS
		61.1	CD86	Intermediate Mono	P092	Baseline	Unstim	Percentage	SU
		33.3	CD86	Intermediate Mono	P096	Baseline	Unstim	Percentage	DS
		75	CD86	Intermediate Mono	P097	Baseline	Unstim	Percentage	SU
		71.4	CD86	Intermediate Mono	P098	Baseline	Unstim	Percentage	DS
		66.7	CD86	Intermediate Mono	P099	Baseline	Unstim	Percentage	DS
		45.8	CD86	Intermediate Mono	P101	Baseline	Unstim	Percentage	DS
		0	CD86	Intermediate Mono	P103	Baseline	Unstim	Percentage	SU
		88.9	CD86	Intermediate Mono	P104	Baseline	Unstim	Percentage	SU
		40	CD86	Intermediate Mono	P113	Baseline	Unstim	Percentage	SU
		37.1	CD86	Intermediate Mono	P119	Baseline	Unstim	Percentage	DS
		18.8	CD86	mDC1	P001	Baseline	Unstim	MSI	SU
		15.9	CD86	mDC1	P003	Baseline	Unstim	MSI	SU
		15.6	CD86	mDC1	P004	Baseline	Unstim	MSI	SU
		18.1	CD86	mDC1	P005	Baseline	Unstim	MSI	DS
		20.2	CD86	mDC1	P007	Baseline	Unstim	MSI	DS
		24.3	CD86	mDC1	P010	Baseline	Unstim	MSI	DS
		17.7	CD86	mDC1	P012	Baseline	Unstim	MSI	DS
		18.6	CD86	mDC1	P013	Baseline	Unstim	MSI	SU
		15.3	CD86	mDC1	P024	Baseline	Unstim	MSI	SU
		19.5	CD86	mDC1	P025	Baseline	Unstim	MSI	SU
		15.1	CD86	mDC1	P028	Baseline	Unstim	MSI	DS
		20.6	CD86	mDC1	P029	Baseline	Unstim	MSI	DS
		21.8	CD86	mDC1	P032	Baseline	Unstim	MSI	SU
		17.3	CD86	mDC1	P033	Baseline	Unstim	MSI	SU
		18.4	CD86	mDC1	P037	Baseline	Unstim	MSI	SU
		15.9	CD86	mDC1	P038	Baseline	Unstim	MSI	SU
		23.4	CD86	mDC1	P039	Baseline	Unstim	MSI	DS
		19.2	CD86	mDC1	P040	Baseline	Unstim	MSI	DS
		23.7	CD86	mDC1	P047	Baseline	Unstim	MSI	DS
		21.1	CD86	mDC1	P048	Baseline	Unstim	MSI	DS
		24.7	CD86	mDC1	P049	Baseline	Unstim	MSI	DS
		19.4	CD86	mDC1	P051	Baseline	Unstim	MSI	SU
		22.8	CD86	mDC1	P054	Baseline	Unstim	MSI	DS
		26.2	CD86	mDC1	P057	Baseline	Unstim	MSI	SU
		25.1	CD86	mDC1	P061	Baseline	Unstim	MSI	DS
		17.8	CD86	mDC1	P064	Baseline	Unstim	MSI	SU
		19.5	CD86	mDC1	P066	Baseline	Unstim	MSI	DS
		29.6	CD86	mDC1	P069	Baseline	Unstim	MSI	DS
		18.1	CD86	mDC1	P070	Baseline	Unstim	MSI	DS
		18.5	CD86	mDC1	P076	Baseline	Unstim	MSI	DS
		14.4	CD86	mDC1	P077	Baseline	Unstim	MSI	SU
		18	CD86	mDC1	P080	Baseline	Unstim	MSI	SU
		22.6	CD86	mDC1	P082	Baseline	Unstim	MSI	DS
		21.1	CD86	mDC1	P083	Baseline	Unstim	MSI	DS
		20.9	CD86	mDC1	P084	Baseline	Unstim	MSI	DS
		18.7	CD86	mDC1	P091	Baseline	Unstim	MSI	DS
		24.8	CD86	mDC1	P092	Baseline	Unstim	MSI	SU
		32.8	CD86	mDC1	P096	Baseline	Unstim	MSI	DS
		27.8	CD86	mDC1	P097	Baseline	Unstim	MSI	SU
		35.4	CD86	mDC1	P098	Baseline	Unstim	MSI	DS
		24.9	CD86	mDC1	P099	Baseline	Unstim	MSI	DS
		24.9	CD86	mDC1	P101	Baseline	Unstim	MSI	DS
		20.9	CD86	mDC1	P103	Baseline	Unstim	MSI	SU
		15.9	CD86	mDC1	P104	Baseline	Unstim	MSI	SU
		22.1	CD86	mDC1	P113	Baseline	Unstim	MSI	SU
		18.6	CD86	mDC1	P119	Baseline	Unstim	MSI	DS
		17.6	CD86	mDC1	P001	Baseline	Unstim	Percentage	SU
		9.85	CD86	mDC1	P003	Baseline	Unstim	Percentage	SU
		13.9	CD86	mDC1	P004	Baseline	Unstim	Percentage	SU
		11.3	CD86	mDC1	P005	Baseline	Unstim	Percentage	DS
		25.7	CD86	mDC1	P007	Baseline	Unstim	Percentage	DS
		39.6	CD86	mDC1	P010	Baseline	Unstim	Percentage	DS
		25	CD86	mDC1	P012	Baseline	Unstim	Percentage	DS
		12.3	CD86	mDC1	P013	Baseline	Unstim	Percentage	SU
		12.8	CD86	mDC1	P024	Baseline	Unstim	Percentage	SU
		8.59	CD86	mDC1	P025	Baseline	Unstim	Percentage	SU
		5.51	CD86	mDC1	P028	Baseline	Unstim	Percentage	DS
		32	CD86	mDC1	P029	Baseline	Unstim	Percentage	DS
		34.2	CD86	mDC1	P032	Baseline	Unstim	Percentage	SU
		15.3	CD86	mDC1	P033	Baseline	Unstim	Percentage	SU
		27.8	CD86	mDC1	P037	Baseline	Unstim	Percentage	SU
		9.76	CD86	mDC1	P038	Baseline	Unstim	Percentage	SU
		43.7	CD86	mDC1	P039	Baseline	Unstim	Percentage	DS
		41.7	CD86	mDC1	P040	Baseline	Unstim	Percentage	DS
		60	CD86	mDC1	P047	Baseline	Unstim	Percentage	DS
		30	CD86	mDC1	P048	Baseline	Unstim	Percentage	DS
		35.2	CD86	mDC1	P049	Baseline	Unstim	Percentage	DS
		50.2	CD86	mDC1	P051	Baseline	Unstim	Percentage	SU
		25.7	CD86	mDC1	P054	Baseline	Unstim	Percentage	DS
		59.6	CD86	mDC1	P057	Baseline	Unstim	Percentage	SU
		57.7	CD86	mDC1	P061	Baseline	Unstim	Percentage	DS
		16.8	CD86	mDC1	P064	Baseline	Unstim	Percentage	SU
		37.6	CD86	mDC1	P066	Baseline	Unstim	Percentage	DS
		84.3	CD86	mDC1	P069	Baseline	Unstim	Percentage	DS
		27.5	CD86	mDC1	P070	Baseline	Unstim	Percentage	DS
		11.2	CD86	mDC1	P076	Baseline	Unstim	Percentage	DS
		20	CD86	mDC1	P077	Baseline	Unstim	Percentage	SU
		25.9	CD86	mDC1	P080	Baseline	Unstim	Percentage	SU
		59.2	CD86	mDC1	P082	Baseline	Unstim	Percentage	DS
		29.5	CD86	mDC1	P083	Baseline	Unstim	Percentage	DS
		31	CD86	mDC1	P084	Baseline	Unstim	Percentage	DS
		23.1	CD86	mDC1	P091	Baseline	Unstim	Percentage	DS
		25.7	CD86	mDC1	P092	Baseline	Unstim	Percentage	SU
		10.2	CD86	mDC1	P096	Baseline	Unstim	Percentage	DS
		34	CD86	mDC1	P097	Baseline	Unstim	Percentage	SU
		20.8	CD86	mDC1	P098	Baseline	Unstim	Percentage	DS
		31.5	CD86	mDC1	P099	Baseline	Unstim	Percentage	DS
		17.3	CD86	mDC1	P101	Baseline	Unstim	Percentage	DS
		29.5	CD86	mDC1	P103	Baseline	Unstim	Percentage	SU
		12.6	CD86	mDC1	P104	Baseline	Unstim	Percentage	SU
		27.7	CD86	mDC1	P113	Baseline	Unstim	Percentage	SU
		10.8	CD86	mDC1	P119	Baseline	Unstim	Percentage	DS
		24.4	CD86	mDC2	P001	Baseline	Unstim	MSI	SU
		15.9	CD86	mDC2	P003	Baseline	Unstim	MSI	SU
		15.1	CD86	mDC2	P004	Baseline	Unstim	MSI	SU
		21.8	CD86	mDC2	P005	Baseline	Unstim	MSI	DS
		32	CD86	mDC2	P007	Baseline	Unstim	MSI	DS
		24.5	CD86	mDC2	P010	Baseline	Unstim	MSI	DS
		21.6	CD86	mDC2	P012	Baseline	Unstim	MSI	DS
		34.2	CD86	mDC2	P013	Baseline	Unstim	MSI	SU
		18.7	CD86	mDC2	P024	Baseline	Unstim	MSI	SU
		12.2	CD86	mDC2	P025	Baseline	Unstim	MSI	SU
		19.8	CD86	mDC2	P028	Baseline	Unstim	MSI	DS
		18.3	CD86	mDC2	P029	Baseline	Unstim	MSI	DS
		36.2	CD86	mDC2	P032	Baseline	Unstim	MSI	SU
		16.4	CD86	mDC2	P033	Baseline	Unstim	MSI	SU
		15.5	CD86	mDC2	P037	Baseline	Unstim	MSI	SU
		27.6	CD86	mDC2	P038	Baseline	Unstim	MSI	SU
		16.9	CD86	mDC2	P039	Baseline	Unstim	MSI	DS
		21	CD86	mDC2	P040	Baseline	Unstim	MSI	DS
		15.8	CD86	mDC2	P047	Baseline	Unstim	MSI	DS
		26.4	CD86	mDC2	P048	Baseline	Unstim	MSI	DS
		34	CD86	mDC2	P049	Baseline	Unstim	MSI	DS
		16	CD86	mDC2	P051	Baseline	Unstim	MSI	SU
		18.8	CD86	mDC2	P054	Baseline	Unstim	MSI	DS
		13.2	CD86	mDC2	P057	Baseline	Unstim	MSI	SU
		22.9	CD86	mDC2	P061	Baseline	Unstim	MSI	DS
		37.8	CD86	mDC2	P064	Baseline	Unstim	MSI	SU
		17.9	CD86	mDC2	P066	Baseline	Unstim	MSI	DS
		24.7	CD86	mDC2	P069	Baseline	Unstim	MSI	DS
		49.1	CD86	mDC2	P070	Baseline	Unstim	MSI	DS
		15.3	CD86	mDC2	P076	Baseline	Unstim	MSI	DS
		18.3	CD86	mDC2	P077	Baseline	Unstim	MSI	SU
		81.7	CD86	mDC2	P080	Baseline	Unstim	MSI	SU
		32.8	CD86	mDC2	P082	Baseline	Unstim	MSI	DS
		16.3	CD86	mDC2	P083	Baseline	Unstim	MSI	DS
		14.1	CD86	mDC2	P084	Baseline	Unstim	MSI	DS
		16.1	CD86	mDC2	P091	Baseline	Unstim	MSI	DS
		21.2	CD86	mDC2	P092	Baseline	Unstim	MSI	SU
		13.5	CD86	mDC2	P096	Baseline	Unstim	MSI	DS
		22	CD86	mDC2	P097	Baseline	Unstim	MSI	SU
		44.3	CD86	mDC2	P098	Baseline	Unstim	MSI	DS
		43.5	CD86	mDC2	P099	Baseline	Unstim	MSI	DS
		16.7	CD86	mDC2	P101	Baseline	Unstim	MSI	DS
		17.3	CD86	mDC2	P103	Baseline	Unstim	MSI	SU
		33.6	CD86	mDC2	P104	Baseline	Unstim	MSI	SU
		17	CD86	mDC2	P113	Baseline	Unstim	MSI	SU
		14.9	CD86	mDC2	P119	Baseline	Unstim	MSI	DS
		14.5	CD86	mDC2	P001	Baseline	Unstim	Percentage	SU
		6.9	CD86	mDC2	P003	Baseline	Unstim	Percentage	SU
		3.66	CD86	mDC2	P004	Baseline	Unstim	Percentage	SU
		6.9	CD86	mDC2	P005	Baseline	Unstim	Percentage	DS
		11.9	CD86	mDC2	P007	Baseline	Unstim	Percentage	DS
		26.5	CD86	mDC2	P010	Baseline	Unstim	Percentage	DS
		10.4	CD86	mDC2	P012	Baseline	Unstim	Percentage	DS
		8.53	CD86	mDC2	P013	Baseline	Unstim	Percentage	SU
		6.02	CD86	mDC2	P024	Baseline	Unstim	Percentage	SU
		5.71	CD86	mDC2	P025	Baseline	Unstim	Percentage	SU
		5.62	CD86	mDC2	P028	Baseline	Unstim	Percentage	DS
		16.4	CD86	mDC2	P029	Baseline	Unstim	Percentage	DS
		21.3	CD86	mDC2	P032	Baseline	Unstim	Percentage	SU
		6.09	CD86	mDC2	P033	Baseline	Unstim	Percentage	SU
		18	CD86	mDC2	P037	Baseline	Unstim	Percentage	SU
		2.29	CD86	mDC2	P038	Baseline	Unstim	Percentage	SU
		5.46	CD86	mDC2	P039	Baseline	Unstim	Percentage	DS
		5.23	CD86	mDC2	P040	Baseline	Unstim	Percentage	DS
		27.8	CD86	mDC2	P047	Baseline	Unstim	Percentage	DS
		4.74	CD86	mDC2	P048	Baseline	Unstim	Percentage	DS
		9.52	CD86	mDC2	P049	Baseline	Unstim	Percentage	DS
		14.6	CD86	mDC2	P051	Baseline	Unstim	Percentage	SU
		14.9	CD86	mDC2	P054	Baseline	Unstim	Percentage	DS
		14.3	CD86	mDC2	P057	Baseline	Unstim	Percentage	SU
		50	CD86	mDC2	P061	Baseline	Unstim	Percentage	DS
		14	CD86	mDC2	P064	Baseline	Unstim	Percentage	SU
		32.9	CD86	mDC2	P066	Baseline	Unstim	Percentage	DS
		64.3	CD86	mDC2	P069	Baseline	Unstim	Percentage	DS
		28.7	CD86	mDC2	P070	Baseline	Unstim	Percentage	DS
		5.17	CD86	mDC2	P076	Baseline	Unstim	Percentage	DS
		3.57	CD86	mDC2	P077	Baseline	Unstim	Percentage	SU
		13.8	CD86	mDC2	P080	Baseline	Unstim	Percentage	SU
		35	CD86	mDC2	P082	Baseline	Unstim	Percentage	DS
		20	CD86	mDC2	P083	Baseline	Unstim	Percentage	DS
		11.2	CD86	mDC2	P084	Baseline	Unstim	Percentage	DS
		11.1	CD86	mDC2	P091	Baseline	Unstim	Percentage	DS
		6.45	CD86	mDC2	P092	Baseline	Unstim	Percentage	SU
		3.96	CD86	mDC2	P096	Baseline	Unstim	Percentage	DS
		16.2	CD86	mDC2	P097	Baseline	Unstim	Percentage	SU
		13.3	CD86	mDC2	P098	Baseline	Unstim	Percentage	DS
		29	CD86	mDC2	P099	Baseline	Unstim	Percentage	DS
		7.81	CD86	mDC2	P101	Baseline	Unstim	Percentage	DS
		9.3	CD86	mDC2	P103	Baseline	Unstim	Percentage	SU
		18.2	CD86	mDC2	P104	Baseline	Unstim	Percentage	SU
		8.63	CD86	mDC2	P113	Baseline	Unstim	Percentage	SU
		2.96	CD86	mDC2	P119	Baseline	Unstim	Percentage	DS

## Sheet: Figure3
Figure 3
	IgData
		PID	Peanut_sIgE	Ara h2_IgG4	Ara h2_IgE	ratio_Arah2_IgG4/IgE	Group
		P001	12.7	0.28	10.4	11.2179	SU
		P003	5.16	0.33	2.72	50.5515	SU
		P004	4.77	0.29	3.63	33.2874	SU
		P005	67.2	0.01	34.3	0.121477	DS
		P007	43.6	0.14	24.1	2.42047	DS
		P010	676	0.08	205	0.162602	DS
		P011	278	0.62	200	1.29167	DS
		P012	68.1	0.03	27.1	0.461255	DS
		P013	29.1	0.03	0.37	33.7838	SU
		P021	8.96	0.03	3.46	3.61272	DS
		P024	105	0.21	19.3	4.53368	SU
		P025	5.9	0.05	3.03	6.87569	SU
		P027	418	0.2	210	0.396825	DS
		P028	203	0.14	98.8	0.590418	DS
		P029	532	0.21	312	0.280449	DS
		P032	21.5	0.05	9.07	2.29695	SU
		P033	1.34	0.06	0.09	277.778	SU
		P037	19.4	0.08	0.22	151.515	SU
		P039	377	0.04	238	0.070028	DS
		P040	205	0.15	69.4	0.900576	DS
		P047	12.9	0.1	9.29	4.48511	DS
		P048	296	0.32	129	1.03359	DS
		P049	961	0.72	554	0.541516	DS
		P051	201	6.01	87.4	28.6518	SU
		P054	686	0.1	223	0.186846	DS
		P057	79	0.19	53.1	1.4909	SU
		P061	340	0.63	137	1.91606	DS
		P062	95.4	0.27	61.3	1.83524	DS
		P064	15.2	0.23	0.23	416.667	SU
		P066	73.6	0.09	43	0.872093	DS
		P069	65.1	0.13	45.5	1.19048	DS
		P070	14.8	0.16	10.3	6.47249	DS
		P076	69.1	0.05	12.1	1.72176	DS
		P077	1040	0.61	652	0.389826	SU
		P080	227	6.51	107	25.3505	SU
		P082	108	0.14	73.4	0.794732	DS
		P083	393	0.25	210	0.496032	DS
		P084	127	0.32	79.2	1.6835	DS
		P088	0.85	0.86	0.5	716.667	SU
		P092	13.1	0.2	6.83	12.2011	SU
		P096	307	0.1	152	0.274123	DS
		P097	4.12	0.12	1.72	29.0698	SU
		P098	498	0.11	164	0.279472	DS
		P099	453	5.16	432	4.97685	DS
		P101	5.82	0.04	4.9	3.40136	DS
		P103	1.28	0.02	0.79	10.5485	SU
		P104	6.32	0.02	1.83	4.55373	SU
		P113	2.96	0.04	1.98	8.41751	SU
		P119	68.4	0.13	31	1.74731	DS
	Cell type data
		PID	Time	CellType	Value	Stim	Group
		P001	Baseline	naïve CD8 % Total live	18.5	PeaStim	SU
		P003	Baseline	naïve CD8 % Total live	8.18	PeaStim	SU
		P004	Baseline	naïve CD8 % Total live	14.2	PeaStim	SU
		P005	Baseline	naïve CD8 % Total live	15.7	PeaStim	DS
		P007	Baseline	naïve CD8 % Total live	14.1	PeaStim	DS
		P010	Baseline	naïve CD8 % Total live	12.3	PeaStim	DS
		P011	Baseline	naïve CD8 % Total live	15.9	PeaStim	DS
		P012	Baseline	naïve CD8 % Total live	27.7	PeaStim	DS
		P013	Baseline	naïve CD8 % Total live	9.47	PeaStim	SU
		P024	Baseline	naïve CD8 % Total live	14.8	PeaStim	SU
		P025	Baseline	naïve CD8 % Total live	12.8	PeaStim	SU
		P027	Baseline	naïve CD8 % Total live	11.8	PeaStim	DS
		P028	Baseline	naïve CD8 % Total live	14.6	PeaStim	DS
		P029	Baseline	naïve CD8 % Total live	26.6	PeaStim	DS
		P032	Baseline	naïve CD8 % Total live	7.48	PeaStim	SU
		P033	Baseline	naïve CD8 % Total live	10.7	PeaStim	SU
		P037	Baseline	naïve CD8 % Total live	18.2	PeaStim	SU
		P038	Baseline	naïve CD8 % Total live	17.4	PeaStim	SU
		P039	Baseline	naïve CD8 % Total live	14.5	PeaStim	DS
		P040	Baseline	naïve CD8 % Total live	27.8	PeaStim	DS
		P047	Baseline	naïve CD8 % Total live	15.7	PeaStim	DS
		P048	Baseline	naïve CD8 % Total live	17.4	PeaStim	DS
		P049	Baseline	naïve CD8 % Total live	23.9	PeaStim	DS
		P051	Baseline	naïve CD8 % Total live	15.5	PeaStim	SU
		P054	Baseline	naïve CD8 % Total live	24.4	PeaStim	DS
		P057	Baseline	naïve CD8 % Total live	16.3	PeaStim	SU
		P061	Baseline	naïve CD8 % Total live	23.5	PeaStim	DS
		P062	Baseline	naïve CD8 % Total live	21.1	PeaStim	DS
		P064	Baseline	naïve CD8 % Total live	11.4	PeaStim	SU
		P066	Baseline	naïve CD8 % Total live	10.9	PeaStim	DS
		P069	Baseline	naïve CD8 % Total live	19.7	PeaStim	DS
		P070	Baseline	naïve CD8 % Total live	16.6	PeaStim	DS
		P076	Baseline	naïve CD8 % Total live	24.5	PeaStim	DS
		P077	Baseline	naïve CD8 % Total live	14.7	PeaStim	SU
		P080	Baseline	naïve CD8 % Total live	19.2	PeaStim	SU
		P082	Baseline	naïve CD8 % Total live	17.3	PeaStim	DS
		P083	Baseline	naïve CD8 % Total live	30.5	PeaStim	DS
		P084	Baseline	naïve CD8 % Total live	17.8	PeaStim	DS
		P091	Baseline	naïve CD8 % Total live	9.86	PeaStim	DS
		P092	Baseline	naïve CD8 % Total live	11.9	PeaStim	SU
		P096	Baseline	naïve CD8 % Total live	16.4	PeaStim	DS
		P097	Baseline	naïve CD8 % Total live	15.6	PeaStim	SU
		P098	Baseline	naïve CD8 % Total live	14.1	PeaStim	DS
		P099	Baseline	naïve CD8 % Total live	15.8	PeaStim	DS
		P101	Baseline	naïve CD8 % Total live	12.7	PeaStim	DS
		P103	Baseline	naïve CD8 % Total live	9.46	PeaStim	SU
		P104	Baseline	naïve CD8 % Total live	13.6	PeaStim	SU
		P113	Baseline	naïve CD8 % Total live	12.1	PeaStim	SU
		P119	Baseline	naïve CD8 % Total live	13.1	PeaStim	DS
		P001	Baseline	%IL4 (pr T CD4+ T cells)	3.03	PeaStim	SU
		P003	Baseline	%IL4 (pr T CD4+ T cells)	1.86	PeaStim	SU
		P004	Baseline	%IL4 (pr T CD4+ T cells)	0.95	PeaStim	SU
		P005	Baseline	%IL4 (pr T CD4+ T cells)	5.52	PeaStim	DS
		P007	Baseline	%IL4 (pr T CD4+ T cells)	3.16	PeaStim	DS
		P010	Baseline	%IL4 (pr T CD4+ T cells)	4.75	PeaStim	DS
		P011	Baseline	%IL4 (pr T CD4+ T cells)	3.6	PeaStim	DS
		P012	Baseline	%IL4 (pr T CD4+ T cells)	1.15	PeaStim	DS
		P013	Baseline	%IL4 (pr T CD4+ T cells)	0.69	PeaStim	SU
		P024	Baseline	%IL4 (pr T CD4+ T cells)	1.04	PeaStim	SU
		P025	Baseline	%IL4 (pr T CD4+ T cells)	1.43	PeaStim	SU
		P027	Baseline	%IL4 (pr T CD4+ T cells)	2.39	PeaStim	DS
		P028	Baseline	%IL4 (pr T CD4+ T cells)	4	PeaStim	DS
		P029	Baseline	%IL4 (pr T CD4+ T cells)	0	PeaStim	DS
		P032	Baseline	%IL4 (pr T CD4+ T cells)	0	PeaStim	SU
		P033	Baseline	%IL4 (pr T CD4+ T cells)	2.26	PeaStim	SU
		P037	Baseline	%IL4 (pr T CD4+ T cells)	0	PeaStim	SU
		P038	Baseline	%IL4 (pr T CD4+ T cells)	7.12	PeaStim	SU
		P039	Baseline	%IL4 (pr T CD4+ T cells)	4.87	PeaStim	DS
		P040	Baseline	%IL4 (pr T CD4+ T cells)	5.59	PeaStim	DS
		P047	Baseline	%IL4 (pr T CD4+ T cells)	4.09	PeaStim	DS
		P048	Baseline	%IL4 (pr T CD4+ T cells)	2.95	PeaStim	DS
		P049	Baseline	%IL4 (pr T CD4+ T cells)	3.18	PeaStim	DS
		P051	Baseline	%IL4 (pr T CD4+ T cells)	7.28	PeaStim	SU
		P054	Baseline	%IL4 (pr T CD4+ T cells)	2.49	PeaStim	DS
		P057	Baseline	%IL4 (pr T CD4+ T cells)	2.44	PeaStim	SU
		P061	Baseline	%IL4 (pr T CD4+ T cells)	2.83	PeaStim	DS
		P062	Baseline	%IL4 (pr T CD4+ T cells)	1.33	PeaStim	DS
		P064	Baseline	%IL4 (pr T CD4+ T cells)	3.12	PeaStim	SU
		P066	Baseline	%IL4 (pr T CD4+ T cells)	2.61	PeaStim	DS
		P069	Baseline	%IL4 (pr T CD4+ T cells)	1.35	PeaStim	DS
		P070	Baseline	%IL4 (pr T CD4+ T cells)	1	PeaStim	DS
		P076	Baseline	%IL4 (pr T CD4+ T cells)	1.83	PeaStim	DS
		P077	Baseline	%IL4 (pr T CD4+ T cells)	2.27	PeaStim	SU
		P080	Baseline	%IL4 (pr T CD4+ T cells)	1.73	PeaStim	SU
		P082	Baseline	%IL4 (pr T CD4+ T cells)	2.43	PeaStim	DS
		P083	Baseline	%IL4 (pr T CD4+ T cells)	5.07	PeaStim	DS
		P084	Baseline	%IL4 (pr T CD4+ T cells)	2.08	PeaStim	DS
		P091	Baseline	%IL4 (pr T CD4+ T cells)	0.62	PeaStim	DS
		P092	Baseline	%IL4 (pr T CD4+ T cells)	0.32	PeaStim	SU
		P096	Baseline	%IL4 (pr T CD4+ T cells)	2.16	PeaStim	DS
		P097	Baseline	%IL4 (pr T CD4+ T cells)	1.36	PeaStim	SU
		P098	Baseline	%IL4 (pr T CD4+ T cells)	2.51	PeaStim	DS
		P099	Baseline	%IL4 (pr T CD4+ T cells)	0.77	PeaStim	DS
		P101	Baseline	%IL4 (pr T CD4+ T cells)	1.03	PeaStim	DS
		P103	Baseline	%IL4 (pr T CD4+ T cells)	0.37	PeaStim	SU
		P104	Baseline	%IL4 (pr T CD4+ T cells)	2	PeaStim	SU
		P113	Baseline	%IL4 (pr T CD4+ T cells)	0	PeaStim	SU
		P119	Baseline	%IL4 (pr T CD4+ T cells)	0.57	PeaStim	DS
		P001	Baseline	CD57 pr CD8 T cells (median)	70.5	PeaStim	SU
		P003	Baseline	CD57 pr CD8 T cells (median)	189	PeaStim	SU
		P004	Baseline	CD57 pr CD8 T cells (median)	41.5	PeaStim	SU
		P005	Baseline	CD57 pr CD8 T cells (median)	276	PeaStim	DS
		P007	Baseline	CD57 pr CD8 T cells (median)	226	PeaStim	DS
		P010	Baseline	CD57 pr CD8 T cells (median)	186	PeaStim	DS
		P011	Baseline	CD57 pr CD8 T cells (median)	80	PeaStim	DS
		P012	Baseline	CD57 pr CD8 T cells (median)	105	PeaStim	DS
		P013	Baseline	CD57 pr CD8 T cells (median)	29.1	PeaStim	SU
		P024	Baseline	CD57 pr CD8 T cells (median)	39	PeaStim	SU
		P025	Baseline	CD57 pr CD8 T cells (median)	30.8	PeaStim	SU
		P027	Baseline	CD57 pr CD8 T cells (median)	94.8	PeaStim	DS
		P028	Baseline	CD57 pr CD8 T cells (median)	46.9	PeaStim	DS
		P029	Baseline	CD57 pr CD8 T cells (median)	46.6	PeaStim	DS
		P033	Baseline	CD57 pr CD8 T cells (median)	42	PeaStim	SU
		P037	Baseline	CD57 pr CD8 T cells (median)	20.5	PeaStim	SU
		P038	Baseline	CD57 pr CD8 T cells (median)	43.3	PeaStim	SU
		P039	Baseline	CD57 pr CD8 T cells (median)	386	PeaStim	DS
		P040	Baseline	CD57 pr CD8 T cells (median)	36.2	PeaStim	DS
		P047	Baseline	CD57 pr CD8 T cells (median)	59	PeaStim	DS
		P048	Baseline	CD57 pr CD8 T cells (median)	225	PeaStim	DS
		P049	Baseline	CD57 pr CD8 T cells (median)	87.7	PeaStim	DS
		P051	Baseline	CD57 pr CD8 T cells (median)	45.9	PeaStim	SU
		P054	Baseline	CD57 pr CD8 T cells (median)	72.8	PeaStim	DS
		P057	Baseline	CD57 pr CD8 T cells (median)	57.3	PeaStim	SU
		P061	Baseline	CD57 pr CD8 T cells (median)	30.9	PeaStim	DS
		P062	Baseline	CD57 pr CD8 T cells (median)	146	PeaStim	DS
		P066	Baseline	CD57 pr CD8 T cells (median)	43.8	PeaStim	DS
		P069	Baseline	CD57 pr CD8 T cells (median)	45.5	PeaStim	DS
		P070	Baseline	CD57 pr CD8 T cells (median)	94.5	PeaStim	DS
		P076	Baseline	CD57 pr CD8 T cells (median)	164	PeaStim	DS
		P077	Baseline	CD57 pr CD8 T cells (median)	124	PeaStim	SU
		P080	Baseline	CD57 pr CD8 T cells (median)	43.4	PeaStim	SU
		P082	Baseline	CD57 pr CD8 T cells (median)	94	PeaStim	DS
		P084	Baseline	CD57 pr CD8 T cells (median)	53.2	PeaStim	DS
		P091	Baseline	CD57 pr CD8 T cells (median)	109	PeaStim	DS
		P092	Baseline	CD57 pr CD8 T cells (median)	71	PeaStim	SU
		P096	Baseline	CD57 pr CD8 T cells (median)	273	PeaStim	DS
		P097	Baseline	CD57 pr CD8 T cells (median)	113	PeaStim	SU
		P098	Baseline	CD57 pr CD8 T cells (median)	255	PeaStim	DS
		P099	Baseline	CD57 pr CD8 T cells (median)	90.6	PeaStim	DS
		P101	Baseline	CD57 pr CD8 T cells (median)	262	PeaStim	DS
		P103	Baseline	CD57 pr CD8 T cells (median)	123	PeaStim	SU
		P104	Baseline	CD57 pr CD8 T cells (median)	58.8	PeaStim	SU
		P113	Baseline	CD57 pr CD8 T cells (median)	228	PeaStim	SU
		P119	Baseline	CD57 pr CD8 T cells (median)	332	PeaStim	DS
		P001	Baseline	naïve CD8 % Total live	19	Unstim	SU
		P003	Baseline	naïve CD8 % Total live	8.44	Unstim	SU
		P004	Baseline	naïve CD8 % Total live	14.6	Unstim	SU
		P005	Baseline	naïve CD8 % Total live	15.8	Unstim	DS
		P007	Baseline	naïve CD8 % Total live	15.5	Unstim	DS
		P010	Baseline	naïve CD8 % Total live	12.9	Unstim	DS
		P012	Baseline	naïve CD8 % Total live	25.1	Unstim	DS
		P013	Baseline	naïve CD8 % Total live	8.04	Unstim	SU
		P024	Baseline	naïve CD8 % Total live	16.3	Unstim	SU
		P025	Baseline	naïve CD8 % Total live	14.6	Unstim	SU
		P028	Baseline	naïve CD8 % Total live	15.1	Unstim	DS
		P029	Baseline	naïve CD8 % Total live	29.1	Unstim	DS
		P032	Baseline	naïve CD8 % Total live	6.81	Unstim	SU
		P033	Baseline	naïve CD8 % Total live	9.46	Unstim	SU
		P037	Baseline	naïve CD8 % Total live	18.7	Unstim	SU
		P038	Baseline	naïve CD8 % Total live	16.1	Unstim	SU
		P039	Baseline	naïve CD8 % Total live	15.6	Unstim	DS
		P040	Baseline	naïve CD8 % Total live	30.9	Unstim	DS
		P047	Baseline	naïve CD8 % Total live	17.4	Unstim	DS
		P048	Baseline	naïve CD8 % Total live	18.8	Unstim	DS
		P049	Baseline	naïve CD8 % Total live	25.8	Unstim	DS
		P051	Baseline	naïve CD8 % Total live	16.9	Unstim	SU
		P054	Baseline	naïve CD8 % Total live	28.4	Unstim	DS
		P057	Baseline	naïve CD8 % Total live	17.7	Unstim	SU
		P061	Baseline	naïve CD8 % Total live	26.2	Unstim	DS
		P064	Baseline	naïve CD8 % Total live	11.2	Unstim	SU
		P066	Baseline	naïve CD8 % Total live	8.66	Unstim	DS
		P069	Baseline	naïve CD8 % Total live	24.7	Unstim	DS
		P070	Baseline	naïve CD8 % Total live	16.8	Unstim	DS
		P076	Baseline	naïve CD8 % Total live	24.1	Unstim	DS
		P077	Baseline	naïve CD8 % Total live	15.7	Unstim	SU
		P080	Baseline	naïve CD8 % Total live	19.1	Unstim	SU
		P082	Baseline	naïve CD8 % Total live	16.7	Unstim	DS
		P083	Baseline	naïve CD8 % Total live	31.1	Unstim	DS
		P084	Baseline	naïve CD8 % Total live	18.4	Unstim	DS
		P091	Baseline	naïve CD8 % Total live	10.1	Unstim	DS
		P092	Baseline	naïve CD8 % Total live	12.3	Unstim	SU
		P096	Baseline	naïve CD8 % Total live	17.7	Unstim	DS
		P097	Baseline	naïve CD8 % Total live	15.9	Unstim	SU
		P098	Baseline	naïve CD8 % Total live	14.8	Unstim	DS
		P099	Baseline	naïve CD8 % Total live	15	Unstim	DS
		P101	Baseline	naïve CD8 % Total live	11.8	Unstim	DS
		P103	Baseline	naïve CD8 % Total live	9.42	Unstim	SU
		P104	Baseline	naïve CD8 % Total live	13.9	Unstim	SU
		P113	Baseline	naïve CD8 % Total live	14.2	Unstim	SU
		P119	Baseline	naïve CD8 % Total live	15.2	Unstim	DS

## Sheet: Figure4a
Figure 4a		PID	value	Time	Stim	Marker	CellType	Type	Group
		P001	12.4	Week-117	PMAi	IFNg	CD4+ Mem Teffector	Percentage	SU
		P003	12.4	Week-117	PMAi	IFNg	CD4+ Mem Teffector	Percentage	SU
		P004	9.32	Week-117	PMAi	IFNg	CD4+ Mem Teffector	Percentage	SU
		P013	5.69	Week-117	PMAi	IFNg	CD4+ Mem Teffector	Percentage	SU
		P024	6.82	Week-117	PMAi	IFNg	CD4+ Mem Teffector	Percentage	SU
		P032	8.84	Week-117	PMAi	IFNg	CD4+ Mem Teffector	Percentage	SU
		P033	10.8	Week-117	PMAi	IFNg	CD4+ Mem Teffector	Percentage	SU
		P037	8.26	Week-117	PMAi	IFNg	CD4+ Mem Teffector	Percentage	SU
		P038	8.11	Week-117	PMAi	IFNg	CD4+ Mem Teffector	Percentage	SU
		P051	8.09	Week-117	PMAi	IFNg	CD4+ Mem Teffector	Percentage	SU
		P057	12	Week-117	PMAi	IFNg	CD4+ Mem Teffector	Percentage	SU
		P064	5.85	Week-117	PMAi	IFNg	CD4+ Mem Teffector	Percentage	SU
		P077	7.8	Week-117	PMAi	IFNg	CD4+ Mem Teffector	Percentage	SU
		P092	13.4	Week-117	PMAi	IFNg	CD4+ Mem Teffector	Percentage	SU
		P097	9.5	Week-117	PMAi	IFNg	CD4+ Mem Teffector	Percentage	SU
		P104	19.6	Week-117	PMAi	IFNg	CD4+ Mem Teffector	Percentage	SU
		P113	6.12	Week-117	PMAi	IFNg	CD4+ Mem Teffector	Percentage	SU
		P005	20.9	Week-117	PMAi	IFNg	CD4+ Mem Teffector	Percentage	DS
		P007	7.86	Week-117	PMAi	IFNg	CD4+ Mem Teffector	Percentage	DS
		P010	15	Week-117	PMAi	IFNg	CD4+ Mem Teffector	Percentage	DS
		P011	20.2	Week-117	PMAi	IFNg	CD4+ Mem Teffector	Percentage	DS
		P012	18.1	Week-117	PMAi	IFNg	CD4+ Mem Teffector	Percentage	DS
		P027	25.8	Week-117	PMAi	IFNg	CD4+ Mem Teffector	Percentage	DS
		P028	12.7	Week-117	PMAi	IFNg	CD4+ Mem Teffector	Percentage	DS
		P029	7.69	Week-117	PMAi	IFNg	CD4+ Mem Teffector	Percentage	DS
		P039	13.6	Week-117	PMAi	IFNg	CD4+ Mem Teffector	Percentage	DS
		P040	13.2	Week-117	PMAi	IFNg	CD4+ Mem Teffector	Percentage	DS
		P047	20.8	Week-117	PMAi	IFNg	CD4+ Mem Teffector	Percentage	DS
		P048	12	Week-117	PMAi	IFNg	CD4+ Mem Teffector	Percentage	DS
		P049	9.62	Week-117	PMAi	IFNg	CD4+ Mem Teffector	Percentage	DS
		P054	13.6	Week-117	PMAi	IFNg	CD4+ Mem Teffector	Percentage	DS
		P061	13.9	Week-117	PMAi	IFNg	CD4+ Mem Teffector	Percentage	DS
		P066	9.21	Week-117	PMAi	IFNg	CD4+ Mem Teffector	Percentage	DS
		P069	15.6	Week-117	PMAi	IFNg	CD4+ Mem Teffector	Percentage	DS
		P070	15.7	Week-117	PMAi	IFNg	CD4+ Mem Teffector	Percentage	DS
		P076	10.2	Week-117	PMAi	IFNg	CD4+ Mem Teffector	Percentage	DS
		P082	6.16	Week-117	PMAi	IFNg	CD4+ Mem Teffector	Percentage	DS
		P083	10.6	Week-117	PMAi	IFNg	CD4+ Mem Teffector	Percentage	DS
		P084	7.49	Week-117	PMAi	IFNg	CD4+ Mem Teffector	Percentage	DS
		P091	13.6	Week-117	PMAi	IFNg	CD4+ Mem Teffector	Percentage	DS
		P096	11.4	Week-117	PMAi	IFNg	CD4+ Mem Teffector	Percentage	DS
		P098	4.19	Week-117	PMAi	IFNg	CD4+ Mem Teffector	Percentage	DS
		P099	16.2	Week-117	PMAi	IFNg	CD4+ Mem Teffector	Percentage	DS
		P101	15.4	Week-117	PMAi	IFNg	CD4+ Mem Teffector	Percentage	DS
		P001	760	Week-104	PMAi	IFNg	CD4+ Mem Teffector	MSI	SU
		P003	478	Week-104	PMAi	IFNg	CD4+ Mem Teffector	MSI	SU
		P004	411	Week-104	PMAi	IFNg	CD4+ Mem Teffector	MSI	SU
		P013	286	Week-104	PMAi	IFNg	CD4+ Mem Teffector	MSI	SU
		P024	612	Week-104	PMAi	IFNg	CD4+ Mem Teffector	MSI	SU
		P025	602	Week-104	PMAi	IFNg	CD4+ Mem Teffector	MSI	SU
		P032	666	Week-104	PMAi	IFNg	CD4+ Mem Teffector	MSI	SU
		P033	515	Week-104	PMAi	IFNg	CD4+ Mem Teffector	MSI	SU
		P037	443	Week-104	PMAi	IFNg	CD4+ Mem Teffector	MSI	SU
		P038	745	Week-104	PMAi	IFNg	CD4+ Mem Teffector	MSI	SU
		P051	499	Week-104	PMAi	IFNg	CD4+ Mem Teffector	MSI	SU
		P057	614	Week-104	PMAi	IFNg	CD4+ Mem Teffector	MSI	SU
		P064	291	Week-104	PMAi	IFNg	CD4+ Mem Teffector	MSI	SU
		P077	347	Week-104	PMAi	IFNg	CD4+ Mem Teffector	MSI	SU
		P080	499	Week-104	PMAi	IFNg	CD4+ Mem Teffector	MSI	SU
		P088	778	Week-104	PMAi	IFNg	CD4+ Mem Teffector	MSI	SU
		P092	819	Week-104	PMAi	IFNg	CD4+ Mem Teffector	MSI	SU
		P097	660	Week-104	PMAi	IFNg	CD4+ Mem Teffector	MSI	SU
		P103	550	Week-104	PMAi	IFNg	CD4+ Mem Teffector	MSI	SU
		P104	534	Week-104	PMAi	IFNg	CD4+ Mem Teffector	MSI	SU
		P113	228	Week-104	PMAi	IFNg	CD4+ Mem Teffector	MSI	SU
		P005	1240	Week-104	PMAi	IFNg	CD4+ Mem Teffector	MSI	DS
		P007	666	Week-104	PMAi	IFNg	CD4+ Mem Teffector	MSI	DS
		P010	503	Week-104	PMAi	IFNg	CD4+ Mem Teffector	MSI	DS
		P011	1338	Week-104	PMAi	IFNg	CD4+ Mem Teffector	MSI	DS
		P012	606	Week-104	PMAi	IFNg	CD4+ Mem Teffector	MSI	DS
		P027	890	Week-104	PMAi	IFNg	CD4+ Mem Teffector	MSI	DS
		P028	594	Week-104	PMAi	IFNg	CD4+ Mem Teffector	MSI	DS
		P029	655	Week-104	PMAi	IFNg	CD4+ Mem Teffector	MSI	DS
		P039	486	Week-104	PMAi	IFNg	CD4+ Mem Teffector	MSI	DS
		P040	634	Week-104	PMAi	IFNg	CD4+ Mem Teffector	MSI	DS
		P047	585	Week-104	PMAi	IFNg	CD4+ Mem Teffector	MSI	DS
		P048	634	Week-104	PMAi	IFNg	CD4+ Mem Teffector	MSI	DS
		P049	444	Week-104	PMAi	IFNg	CD4+ Mem Teffector	MSI	DS
		P054	634	Week-104	PMAi	IFNg	CD4+ Mem Teffector	MSI	DS
		P061	524	Week-104	PMAi	IFNg	CD4+ Mem Teffector	MSI	DS
		P062	844	Week-104	PMAi	IFNg	CD4+ Mem Teffector	MSI	DS
		P066	479	Week-104	PMAi	IFNg	CD4+ Mem Teffector	MSI	DS
		P069	655	Week-104	PMAi	IFNg	CD4+ Mem Teffector	MSI	DS
		P070	823	Week-104	PMAi	IFNg	CD4+ Mem Teffector	MSI	DS
		P076	632	Week-104	PMAi	IFNg	CD4+ Mem Teffector	MSI	DS
		P082	329	Week-104	PMAi	IFNg	CD4+ Mem Teffector	MSI	DS
		P083	675	Week-104	PMAi	IFNg	CD4+ Mem Teffector	MSI	DS
		P084	497	Week-104	PMAi	IFNg	CD4+ Mem Teffector	MSI	DS
		P091	416	Week-104	PMAi	IFNg	CD4+ Mem Teffector	MSI	DS
		P096	624	Week-104	PMAi	IFNg	CD4+ Mem Teffector	MSI	DS
		P098	337	Week-104	PMAi	IFNg	CD4+ Mem Teffector	MSI	DS
		P099	869	Week-104	PMAi	IFNg	CD4+ Mem Teffector	MSI	DS
		P101	766	Week-104	PMAi	IFNg	CD4+ Mem Teffector	MSI	DS
		P119	726	Week-104	PMAi	IFNg	CD4+ Mem Teffector	MSI	DS
		P001	8.95	Week-104	PMAi	IFNg	CD4+ Mem Teffector	Percentage	SU
		P003	11.5	Week-104	PMAi	IFNg	CD4+ Mem Teffector	Percentage	SU
		P004	10.2	Week-104	PMAi	IFNg	CD4+ Mem Teffector	Percentage	SU
		P013	6.46	Week-104	PMAi	IFNg	CD4+ Mem Teffector	Percentage	SU
		P024	7.32	Week-104	PMAi	IFNg	CD4+ Mem Teffector	Percentage	SU
		P025	14.9	Week-104	PMAi	IFNg	CD4+ Mem Teffector	Percentage	SU
		P032	5.41	Week-104	PMAi	IFNg	CD4+ Mem Teffector	Percentage	SU
		P033	12.8	Week-104	PMAi	IFNg	CD4+ Mem Teffector	Percentage	SU
		P037	8.18	Week-104	PMAi	IFNg	CD4+ Mem Teffector	Percentage	SU
		P038	7.14	Week-104	PMAi	IFNg	CD4+ Mem Teffector	Percentage	SU
		P051	11.5	Week-104	PMAi	IFNg	CD4+ Mem Teffector	Percentage	SU
		P057	17.5	Week-104	PMAi	IFNg	CD4+ Mem Teffector	Percentage	SU
		P064	5.25	Week-104	PMAi	IFNg	CD4+ Mem Teffector	Percentage	SU
		P077	7.93	Week-104	PMAi	IFNg	CD4+ Mem Teffector	Percentage	SU
		P080	12.2	Week-104	PMAi	IFNg	CD4+ Mem Teffector	Percentage	SU
		P088	14.2	Week-104	PMAi	IFNg	CD4+ Mem Teffector	Percentage	SU
		P092	11.9	Week-104	PMAi	IFNg	CD4+ Mem Teffector	Percentage	SU
		P097	5.43	Week-104	PMAi	IFNg	CD4+ Mem Teffector	Percentage	SU
		P103	13.1	Week-104	PMAi	IFNg	CD4+ Mem Teffector	Percentage	SU
		P104	17.1	Week-104	PMAi	IFNg	CD4+ Mem Teffector	Percentage	SU
		P113	19.4	Week-104	PMAi	IFNg	CD4+ Mem Teffector	Percentage	SU
		P005	20.7	Week-104	PMAi	IFNg	CD4+ Mem Teffector	Percentage	DS
		P007	19.4	Week-104	PMAi	IFNg	CD4+ Mem Teffector	Percentage	DS
		P010	13.4	Week-104	PMAi	IFNg	CD4+ Mem Teffector	Percentage	DS
		P011	21.4	Week-104	PMAi	IFNg	CD4+ Mem Teffector	Percentage	DS
		P012	17.4	Week-104	PMAi	IFNg	CD4+ Mem Teffector	Percentage	DS
		P027	22.7	Week-104	PMAi	IFNg	CD4+ Mem Teffector	Percentage	DS
		P028	11.8	Week-104	PMAi	IFNg	CD4+ Mem Teffector	Percentage	DS
		P029	9.12	Week-104	PMAi	IFNg	CD4+ Mem Teffector	Percentage	DS
		P039	11.4	Week-104	PMAi	IFNg	CD4+ Mem Teffector	Percentage	DS
		P040	12.3	Week-104	PMAi	IFNg	CD4+ Mem Teffector	Percentage	DS
		P047	20.5	Week-104	PMAi	IFNg	CD4+ Mem Teffector	Percentage	DS
		P048	16.4	Week-104	PMAi	IFNg	CD4+ Mem Teffector	Percentage	DS
		P049	9.84	Week-104	PMAi	IFNg	CD4+ Mem Teffector	Percentage	DS
		P054	16.5	Week-104	PMAi	IFNg	CD4+ Mem Teffector	Percentage	DS
		P061	8.03	Week-104	PMAi	IFNg	CD4+ Mem Teffector	Percentage	DS
		P062	8.97	Week-104	PMAi	IFNg	CD4+ Mem Teffector	Percentage	DS
		P066	6.7	Week-104	PMAi	IFNg	CD4+ Mem Teffector	Percentage	DS
		P069	17.5	Week-104	PMAi	IFNg	CD4+ Mem Teffector	Percentage	DS
		P070	15.6	Week-104	PMAi	IFNg	CD4+ Mem Teffector	Percentage	DS
		P076	12.2	Week-104	PMAi	IFNg	CD4+ Mem Teffector	Percentage	DS
		P082	10.9	Week-104	PMAi	IFNg	CD4+ Mem Teffector	Percentage	DS
		P083	10.4	Week-104	PMAi	IFNg	CD4+ Mem Teffector	Percentage	DS
		P084	8.1	Week-104	PMAi	IFNg	CD4+ Mem Teffector	Percentage	DS
		P091	9.46	Week-104	PMAi	IFNg	CD4+ Mem Teffector	Percentage	DS
		P096	4.79	Week-104	PMAi	IFNg	CD4+ Mem Teffector	Percentage	DS
		P098	13.7	Week-104	PMAi	IFNg	CD4+ Mem Teffector	Percentage	DS
		P099	14.1	Week-104	PMAi	IFNg	CD4+ Mem Teffector	Percentage	DS
		P101	18	Week-104	PMAi	IFNg	CD4+ Mem Teffector	Percentage	DS
		P119	11	Week-104	PMAi	IFNg	CD4+ Mem Teffector	Percentage	DS
		P001	2.96 %	Week-104	PMAi	IL4	CD4+ Mem Teffector	Percentage	SU
		P003	1.00 %	Week-104	PMAi	IL4	CD4+ Mem Teffector	Percentage	SU
		P004	0.57 %	Week-104	PMAi	IL4	CD4+ Mem Teffector	Percentage	SU
		P013	0.81 %	Week-104	PMAi	IL4	CD4+ Mem Teffector	Percentage	SU
		P024	1.23 %	Week-104	PMAi	IL4	CD4+ Mem Teffector	Percentage	SU
		P025	1.88 %	Week-104	PMAi	IL4	CD4+ Mem Teffector	Percentage	SU
		P032	0.64 %	Week-104	PMAi	IL4	CD4+ Mem Teffector	Percentage	SU
		P033	0.65 %	Week-104	PMAi	IL4	CD4+ Mem Teffector	Percentage	SU
		P037	1.34 %	Week-104	PMAi	IL4	CD4+ Mem Teffector	Percentage	SU
		P038	1.98 %	Week-104	PMAi	IL4	CD4+ Mem Teffector	Percentage	SU
		P051	0.54 %	Week-104	PMAi	IL4	CD4+ Mem Teffector	Percentage	SU
		P057	0.86 %	Week-104	PMAi	IL4	CD4+ Mem Teffector	Percentage	SU
		P064	1.49 %	Week-104	PMAi	IL4	CD4+ Mem Teffector	Percentage	SU
		P077	1.32 %	Week-104	PMAi	IL4	CD4+ Mem Teffector	Percentage	SU
		P080	0.57 %	Week-104	PMAi	IL4	CD4+ Mem Teffector	Percentage	SU
		P088	1.54 %	Week-104	PMAi	IL4	CD4+ Mem Teffector	Percentage	SU
		P092	0.99 %	Week-104	PMAi	IL4	CD4+ Mem Teffector	Percentage	SU
		P097	3.33 %	Week-104	PMAi	IL4	CD4+ Mem Teffector	Percentage	SU
		P103	1.17 %	Week-104	PMAi	IL4	CD4+ Mem Teffector	Percentage	SU
		P104	0.54 %	Week-104	PMAi	IL4	CD4+ Mem Teffector	Percentage	SU
		P113	0.86 %	Week-104	PMAi	IL4	CD4+ Mem Teffector	Percentage	SU
		P005	5.12 %	Week-104	PMAi	IL4	CD4+ Mem Teffector	Percentage	DS
		P007	1.28 %	Week-104	PMAi	IL4	CD4+ Mem Teffector	Percentage	DS
		P010	0.26 %	Week-104	PMAi	IL4	CD4+ Mem Teffector	Percentage	DS
		P011	3.16 %	Week-104	PMAi	IL4	CD4+ Mem Teffector	Percentage	DS
		P012	0.76 %	Week-104	PMAi	IL4	CD4+ Mem Teffector	Percentage	DS
		P027	4.56 %	Week-104	PMAi	IL4	CD4+ Mem Teffector	Percentage	DS
		P028	1.04 %	Week-104	PMAi	IL4	CD4+ Mem Teffector	Percentage	DS
		P029	1.94 %	Week-104	PMAi	IL4	CD4+ Mem Teffector	Percentage	DS
		P039	1.15 %	Week-104	PMAi	IL4	CD4+ Mem Teffector	Percentage	DS
		P040	0.96 %	Week-104	PMAi	IL4	CD4+ Mem Teffector	Percentage	DS
		P047	0.95 %	Week-104	PMAi	IL4	CD4+ Mem Teffector	Percentage	DS
		P048	2.43 %	Week-104	PMAi	IL4	CD4+ Mem Teffector	Percentage	DS
		P049	1.47 %	Week-104	PMAi	IL4	CD4+ Mem Teffector	Percentage	DS
		P054	3.08 %	Week-104	PMAi	IL4	CD4+ Mem Teffector	Percentage	DS
		P061	1.01 %	Week-104	PMAi	IL4	CD4+ Mem Teffector	Percentage	DS
		P062	4.21 %	Week-104	PMAi	IL4	CD4+ Mem Teffector	Percentage	DS
		P066	2.03 %	Week-104	PMAi	IL4	CD4+ Mem Teffector	Percentage	DS
		P069	1.69 %	Week-104	PMAi	IL4	CD4+ Mem Teffector	Percentage	DS
		P070	0.69 %	Week-104	PMAi	IL4	CD4+ Mem Teffector	Percentage	DS
		P076	2.65 %	Week-104	PMAi	IL4	CD4+ Mem Teffector	Percentage	DS
		P082	0.97 %	Week-104	PMAi	IL4	CD4+ Mem Teffector	Percentage	DS
		P083	1.17 %	Week-104	PMAi	IL4	CD4+ Mem Teffector	Percentage	DS
		P084	1.76 %	Week-104	PMAi	IL4	CD4+ Mem Teffector	Percentage	DS
		P091	0.23 %	Week-104	PMAi	IL4	CD4+ Mem Teffector	Percentage	DS
		P096	0.67 %	Week-104	PMAi	IL4	CD4+ Mem Teffector	Percentage	DS
		P098	2.12 %	Week-104	PMAi	IL4	CD4+ Mem Teffector	Percentage	DS
		P099	2.41 %	Week-104	PMAi	IL4	CD4+ Mem Teffector	Percentage	DS
		P101	1.47 %	Week-104	PMAi	IL4	CD4+ Mem Teffector	Percentage	DS
		P119	0.69 %	Week-104	PMAi	IL4	CD4+ Mem Teffector	Percentage	DS

## Sheet: Figure4b
Figure4b		PID	value	Time	Stim	Marker	CellType	Type	Group
		P001	1935	Week104	PMAi	IFNg	Mem. gd T cells	MSI	SU
		P003	925	Week104	PMAi	IFNg	Mem. gd T cells	MSI	SU
		P004	855	Week104	PMAi	IFNg	Mem. gd T cells	MSI	SU
		P013	282	Week104	PMAi	IFNg	Mem. gd T cells	MSI	SU
		P024	1742	Week104	PMAi	IFNg	Mem. gd T cells	MSI	SU
		P025	1120	Week104	PMAi	IFNg	Mem. gd T cells	MSI	SU
		P032	1244	Week104	PMAi	IFNg	Mem. gd T cells	MSI	SU
		P033	579	Week104	PMAi	IFNg	Mem. gd T cells	MSI	SU
		P037	830	Week104	PMAi	IFNg	Mem. gd T cells	MSI	SU
		P038	1673	Week104	PMAi	IFNg	Mem. gd T cells	MSI	SU
		P051	701	Week104	PMAi	IFNg	Mem. gd T cells	MSI	SU
		P057	1163	Week104	PMAi	IFNg	Mem. gd T cells	MSI	SU
		P064	285	Week104	PMAi	IFNg	Mem. gd T cells	MSI	SU
		P077	874	Week104	PMAi	IFNg	Mem. gd T cells	MSI	SU
		P080	741	Week104	PMAi	IFNg	Mem. gd T cells	MSI	SU
		P088	1719	Week104	PMAi	IFNg	Mem. gd T cells	MSI	SU
		P092	1389	Week104	PMAi	IFNg	Mem. gd T cells	MSI	SU
		P097	1560	Week104	PMAi	IFNg	Mem. gd T cells	MSI	SU
		P103	1084	Week104	PMAi	IFNg	Mem. gd T cells	MSI	SU
		P104	973	Week104	PMAi	IFNg	Mem. gd T cells	MSI	SU
		P113	1450	Week104	PMAi	IFNg	Mem. gd T cells	MSI	SU
		P001	96.7	Week104	Unstim	%CXCR3	Mem. gd T cells	Percentage	SU
		P003	88.6	Week104	Unstim	%CXCR3	Mem. gd T cells	Percentage	SU
		P004	85.9	Week104	Unstim	%CXCR3	Mem. gd T cells	Percentage	SU
		P013	100	Week104	Unstim	%CXCR3	Mem. gd T cells	Percentage	SU
		P024	95.5	Week104	Unstim	%CXCR3	Mem. gd T cells	Percentage	SU
		P032	97.1	Week104	Unstim	%CXCR3	Mem. gd T cells	Percentage	SU
		P033	60.4	Week104	Unstim	%CXCR3	Mem. gd T cells	Percentage	SU
		P037	82.4	Week104	Unstim	%CXCR3	Mem. gd T cells	Percentage	SU
		P038	97.7	Week104	Unstim	%CXCR3	Mem. gd T cells	Percentage	SU
		P051	69.6	Week104	Unstim	%CXCR3	Mem. gd T cells	Percentage	SU
		P057	92.3	Week104	Unstim	%CXCR3	Mem. gd T cells	Percentage	SU
		P064	100	Week104	Unstim	%CXCR3	Mem. gd T cells	Percentage	SU
		P077	74.8	Week104	Unstim	%CXCR3	Mem. gd T cells	Percentage	SU
		P080	91.6	Week104	Unstim	%CXCR3	Mem. gd T cells	Percentage	SU
		P088	97.9	Week104	Unstim	%CXCR3	Mem. gd T cells	Percentage	SU
		P092	87.1	Week104	Unstim	%CXCR3	Mem. gd T cells	Percentage	SU
		P097	93.8	Week104	Unstim	%CXCR3	Mem. gd T cells	Percentage	SU
		P103	31.8	Week104	Unstim	%CXCR3	Mem. gd T cells	Percentage	SU
		P104	65.3	Week104	Unstim	%CXCR3	Mem. gd T cells	Percentage	SU
		P113	94.3	Week104	Unstim	%CXCR3	Mem. gd T cells	Percentage	SU
		P001	74.6	Week104	Unstim	%CXCR3	Mem. gd T cells	MSI	SU
		P003	46.8	Week104	Unstim	%CXCR3	Mem. gd T cells	MSI	SU
		P004	40.3	Week104	Unstim	%CXCR3	Mem. gd T cells	MSI	SU
		P013	538	Week104	Unstim	%CXCR3	Mem. gd T cells	MSI	SU
		P024	65	Week104	Unstim	%CXCR3	Mem. gd T cells	MSI	SU
		P032	65.2	Week104	Unstim	%CXCR3	Mem. gd T cells	MSI	SU
		P033	26.5	Week104	Unstim	%CXCR3	Mem. gd T cells	MSI	SU
		P037	38	Week104	Unstim	%CXCR3	Mem. gd T cells	MSI	SU
		P038	68.2	Week104	Unstim	%CXCR3	Mem. gd T cells	MSI	SU
		P051	30	Week104	Unstim	%CXCR3	Mem. gd T cells	MSI	SU
		P057	58	Week104	Unstim	%CXCR3	Mem. gd T cells	MSI	SU
		P064	480	Week104	Unstim	%CXCR3	Mem. gd T cells	MSI	SU
		P077	30.7	Week104	Unstim	%CXCR3	Mem. gd T cells	MSI	SU
		P080	111	Week104	Unstim	%CXCR3	Mem. gd T cells	MSI	SU
		P088	101	Week104	Unstim	%CXCR3	Mem. gd T cells	MSI	SU
		P092	36.6	Week104	Unstim	%CXCR3	Mem. gd T cells	MSI	SU
		P097	58.4	Week104	Unstim	%CXCR3	Mem. gd T cells	MSI	SU
		P103	21.8	Week104	Unstim	%CXCR3	Mem. gd T cells	MSI	SU
		P104	27.4	Week104	Unstim	%CXCR3	Mem. gd T cells	MSI	SU
		P113	56	Week104	Unstim	%CXCR3	Mem. gd T cells	MSI	SU
		P005	2185	Week104	PMAi	IFNg	Mem. gd T cells	MSI	DS
		P007	997	Week104	PMAi	IFNg	Mem. gd T cells	MSI	DS
		P010	637	Week104	PMAi	IFNg	Mem. gd T cells	MSI	DS
		P011	1494	Week104	PMAi	IFNg	Mem. gd T cells	MSI	DS
		P012	574	Week104	PMAi	IFNg	Mem. gd T cells	MSI	DS
		P027	1844	Week104	PMAi	IFNg	Mem. gd T cells	MSI	DS
		P028	1274	Week104	PMAi	IFNg	Mem. gd T cells	MSI	DS
		P029	1427	Week104	PMAi	IFNg	Mem. gd T cells	MSI	DS
		P039	1030	Week104	PMAi	IFNg	Mem. gd T cells	MSI	DS
		P040	1064	Week104	PMAi	IFNg	Mem. gd T cells	MSI	DS
		P047	1036	Week104	PMAi	IFNg	Mem. gd T cells	MSI	DS
		P048	1439	Week104	PMAi	IFNg	Mem. gd T cells	MSI	DS
		P049	981	Week104	PMAi	IFNg	Mem. gd T cells	MSI	DS
		P054	1615	Week104	PMAi	IFNg	Mem. gd T cells	MSI	DS
		P061	1182	Week104	PMAi	IFNg	Mem. gd T cells	MSI	DS
		P062	2087	Week104	PMAi	IFNg	Mem. gd T cells	MSI	DS
		P066	1450	Week104	PMAi	IFNg	Mem. gd T cells	MSI	DS
		P069	1036	Week104	PMAi	IFNg	Mem. gd T cells	MSI	DS
		P070	1003	Week104	PMAi	IFNg	Mem. gd T cells	MSI	DS
		P076	1733	Week104	PMAi	IFNg	Mem. gd T cells	MSI	DS
		P082	370	Week104	PMAi	IFNg	Mem. gd T cells	MSI	DS
		P083	1462	Week104	PMAi	IFNg	Mem. gd T cells	MSI	DS
		P084	888	Week104	PMAi	IFNg	Mem. gd T cells	MSI	DS
		P091	526	Week104	PMAi	IFNg	Mem. gd T cells	MSI	DS
		P096	1090	Week104	PMAi	IFNg	Mem. gd T cells	MSI	DS
		P098	499	Week104	PMAi	IFNg	Mem. gd T cells	MSI	DS
		P099	1999	Week104	PMAi	IFNg	Mem. gd T cells	MSI	DS
		P101	1780	Week104	PMAi	IFNg	Mem. gd T cells	MSI	DS
		P119	1431	Week104	PMAi	IFNg	Mem. gd T cells	MSI	DS
		P005	97.2	Week104	Unstim	%CXCR3	Mem. gd T cells	Percentage	DS
		P007	89.1	Week104	Unstim	%CXCR3	Mem. gd T cells	Percentage	DS
		P010	64.9	Week104	Unstim	%CXCR3	Mem. gd T cells	Percentage	DS
		P011	97.6	Week104	Unstim	%CXCR3	Mem. gd T cells	Percentage	DS
		P012	81	Week104	Unstim	%CXCR3	Mem. gd T cells	Percentage	DS
		P027	97.9	Week104	Unstim	%CXCR3	Mem. gd T cells	Percentage	DS
		P028	80.9	Week104	Unstim	%CXCR3	Mem. gd T cells	Percentage	DS
		P029	88.9	Week104	Unstim	%CXCR3	Mem. gd T cells	Percentage	DS
		P039	81.3	Week104	Unstim	%CXCR3	Mem. gd T cells	Percentage	DS
		P040	89.6	Week104	Unstim	%CXCR3	Mem. gd T cells	Percentage	DS
		P047	82.8	Week104	Unstim	%CXCR3	Mem. gd T cells	Percentage	DS
		P048	83.1	Week104	Unstim	%CXCR3	Mem. gd T cells	Percentage	DS
		P049	84	Week104	Unstim	%CXCR3	Mem. gd T cells	Percentage	DS
		P054	96.1	Week104	Unstim	%CXCR3	Mem. gd T cells	Percentage	DS
		P061	87.4	Week104	Unstim	%CXCR3	Mem. gd T cells	Percentage	DS
		P062	96.4	Week104	Unstim	%CXCR3	Mem. gd T cells	Percentage	DS
		P066	99.4	Week104	Unstim	%CXCR3	Mem. gd T cells	Percentage	DS
		P069	70.9	Week104	Unstim	%CXCR3	Mem. gd T cells	Percentage	DS
		P070	71.2	Week104	Unstim	%CXCR3	Mem. gd T cells	Percentage	DS
		P076	98	Week104	Unstim	%CXCR3	Mem. gd T cells	Percentage	DS
		P082	100	Week104	Unstim	%CXCR3	Mem. gd T cells	Percentage	DS
		P083	96.3	Week104	Unstim	%CXCR3	Mem. gd T cells	Percentage	DS
		P084	81.2	Week104	Unstim	%CXCR3	Mem. gd T cells	Percentage	DS
		P091	65.1	Week104	Unstim	%CXCR3	Mem. gd T cells	Percentage	DS
		P096	96.4	Week104	Unstim	%CXCR3	Mem. gd T cells	Percentage	DS
		P098	100	Week104	Unstim	%CXCR3	Mem. gd T cells	Percentage	DS
		P099	98.7	Week104	Unstim	%CXCR3	Mem. gd T cells	Percentage	DS
		P101	91.3	Week104	Unstim	%CXCR3	Mem. gd T cells	Percentage	DS
		P119	98.5	Week104	Unstim	%CXCR3	Mem. gd T cells	Percentage	DS
		P005	101	Week104	Unstim	%CXCR3	Mem. gd T cells	MSI	DS
		P007	54.5	Week104	Unstim	%CXCR3	Mem. gd T cells	MSI	DS
		P010	29.6	Week104	Unstim	%CXCR3	Mem. gd T cells	MSI	DS
		P011	91.8	Week104	Unstim	%CXCR3	Mem. gd T cells	MSI	DS
		P012	40.1	Week104	Unstim	%CXCR3	Mem. gd T cells	MSI	DS
		P027	109	Week104	Unstim	%CXCR3	Mem. gd T cells	MSI	DS
		P028	38.6	Week104	Unstim	%CXCR3	Mem. gd T cells	MSI	DS
		P029	38.1	Week104	Unstim	%CXCR3	Mem. gd T cells	MSI	DS
		P039	39.4	Week104	Unstim	%CXCR3	Mem. gd T cells	MSI	DS
		P040	55	Week104	Unstim	%CXCR3	Mem. gd T cells	MSI	DS
		P047	46.6	Week104	Unstim	%CXCR3	Mem. gd T cells	MSI	DS
		P048	42.3	Week104	Unstim	%CXCR3	Mem. gd T cells	MSI	DS
		P049	37.8	Week104	Unstim	%CXCR3	Mem. gd T cells	MSI	DS
		P054	90.6	Week104	Unstim	%CXCR3	Mem. gd T cells	MSI	DS
		P061	49.1	Week104	Unstim	%CXCR3	Mem. gd T cells	MSI	DS
		P062	85.8	Week104	Unstim	%CXCR3	Mem. gd T cells	MSI	DS
		P066	142	Week104	Unstim	%CXCR3	Mem. gd T cells	MSI	DS
		P069	29.2	Week104	Unstim	%CXCR3	Mem. gd T cells	MSI	DS
		P070	31.3	Week104	Unstim	%CXCR3	Mem. gd T cells	MSI	DS
		P076	113	Week104	Unstim	%CXCR3	Mem. gd T cells	MSI	DS
		P082	497	Week104	Unstim	%CXCR3	Mem. gd T cells	MSI	DS
		P083	89.3	Week104	Unstim	%CXCR3	Mem. gd T cells	MSI	DS
		P084	34.4	Week104	Unstim	%CXCR3	Mem. gd T cells	MSI	DS
		P091	29.5	Week104	Unstim	%CXCR3	Mem. gd T cells	MSI	DS
		P096	74.4	Week104	Unstim	%CXCR3	Mem. gd T cells	MSI	DS
		P098	580	Week104	Unstim	%CXCR3	Mem. gd T cells	MSI	DS
		P099	98.7	Week104	Unstim	%CXCR3	Mem. gd T cells	MSI	DS
		P101	58	Week104	Unstim	%CXCR3	Mem. gd T cells	MSI	DS
		P119	121	Week104	Unstim	%CXCR3	Mem. gd T cells	MSI	DS

[truncated: 36 more sheets: Figure4c, Figure4d, Supplementary_Figure1a, Supplementary_Figure1b, Supplementary_Figure1c, Supplementary_Figure1d, Supplementary_Figure1e, Supplementary_Figure1f, Supplementary_Figure2a, Supplementary_Figure2b, Supplementary_Figure2c, Supplementary_Figure2d, Supplementary_Figure2ef, Supplementary_Figure3a, Supplementary_Figure3b, Supplementary_Figure3c, Supplementary_Figure3d, Supplementary_Figure3e, Supplementary_Figure3f, Supplementary_Figure3g …]
